# Supplementary material for: Mechanism and function of DNA replication‐independent DNA‐protein crosslink repair via the SUMO‐RNF4 pathway
Source: EMBO J. 2021 Aug 4;40(18):e107413. doi: 10.15252/embj.2020107413 (PMC8441304; doi:10.15252/embj.2020107413)
Supplement: Supplementary file 3 — Dataset EV1 [file EMBJ-40-e107413-s003.xlsx]

## Sheet: Legend
Dataset EV1.
CHROMASS analysis of protein recruitment to UV-treated sperm chromatin in the presence or absence of Talazoparib and SUMOi.
C-UV, mock-treated extracts incubated in UV-treated chromatin; Pi-UV, Talazoparib-treated extracts incubated with UV-treated chromatin; PiSi-UV, Talazoparib- and SUMOi-treated extracts incubated with UV-treated chromatin; Si-UV, SUMOi-treated extracts incubated with UV-treated chromatin.

## Sheet: Dataset EV1
					Statistical tests within UV-treated samples, performed only if at least one condition was enriched over non-UV (FDR<10%)															Statistical tests for UV compared to non-UV
Protein information					Pi-UV / C-UV			PiSi-UV / Pi-UV			PiSi-UV / C-UV			Si-UV / C-UV			PiSi-UV / Si-UV			C-UV / C-C			Pi-UV / C-C			PiSi-UV / C-C			Si-UV / C-C			Protein identification info											Intensity values (log2, LFQ, n=4/4 filtered, imputed)
Protein IDs	Majority protein IDs	Gene names	Protein names	InterPro (family name)	Ratio (log2)	p-value (-log10)	q-value (FDR)	Ratio (log2)	p-value (-log10)	q-value (FDR)	Ratio (log2)	p-value (-log10)	q-value (FDR)	Ratio (log2)	p-value (-log10)	q-value (FDR)	Ratio (log2)	p-value (-log10)	q-value (FDR)	Ratio (log2)	p-value (-log10)	q-value (FDR)	Ratio (log2)	p-value (-log10)	q-value (FDR)	Ratio (log2)	p-value (-log10)	q-value (FDR)	Ratio (log2)	p-value (-log10)	q-value (FDR)	Peptides	Razor + unique peptides	Unique peptides	Sequence coverage [%]	Unique + razor sequence coverage [%]	Unique sequence coverage [%]	Mol. weight [kDa]	Q-value	Score	Intensity	MS/MS Count	C_C_01	C_C_02	C_C_03	C_C_04	C_UV_01	C_UV_02	C_UV_03
Q7SZ22	Q7SZ22	sumo3	Small ubiquitin-related modifier 3 (SUMO-3)		1.43483	1.67754	0.0103563	-7.14668	3.40454	0	-5.71185	2.70411	0	-4.54695	3.47026	0	-1.1649	0.485921	1	-0.710205	0.392564	0.62249	1.04651	1.48725	0.0937415	-6.37973	2.99206	0.00505714	-5.17262	4.75367	0	5	5	4	45.7	45.7	33	10.713	0	212.47	180290000000	192	32.6342	31.8957	32.3084	31.0325	29.319	31.7082	32.7221
A0A1L8GNC0	A0A1L8GNC0	atf7ip		Activating transcription factor 7-interacting protein	2.06439	1.78767	0.00141722	-7.00913	6.33419	0	-4.94474	3.54018	0	-4.44011	2.36296	0	-0.504629	0.245209	0.955389	-0.78164	0.35581	0.626507	1.56677	1.79617	0.0589577	-5.75668	4.66361	0	-5.00592	3.44813	0.0276	51	51	39	55.7	55.7	47.1	136.69	0	323.31	23674000000	604	29.4633	28.025	29.5998	28.0148	25.7019	28.3694	29.7386
A0A1L8EMU2;Q6GPW2	A0A1L8EMU2;Q6GPW2	sumo2-b	Small ubiquitin-related modifier 2-B (SUMO-2-B)		1.55646	3.16761	0.0011	-6.20782	2.64035	0.00973333	-4.65136	2.03603	0	-4.55689	1.93089	0	-0.0944638	0.0183047	0.993983	-1.82131	1.19604	0.112812	0.0467377	0.0210392	0.942771	-6.54401	2.43672	0.00616364	-6.1623	2.23978	0.0628138	4	3	1	34.7	22.1	7.4	10.872	0	46.028	76573000000	55	32.1475	29.9904	32.3097	29.4317	28.2616	29.7415	29.4307
A0A1L8G9N6;Q6GPS0	A0A1L8G9N6	mdn1	Midasin	Midasin	-0.192167	0.273526	0.677273	-5.19095	2.73185	0.00834286	-5.38312	2.7606	0	-5.21393	2.17653	0	-0.169195	0.0367988	0.987828	0.0599904	0.0358477	0.969862	0.175673	0.219463	0.698679	-5.20406	2.9191	0.00513333	-5.08332	2.47477	0.0613333	195	195	195	41.9	41.9	41.9	634.88	0	323.31	51090000000	1459	29.6847	29.9708	29.8778	28.7377	28.7325	29.7921	30.9825
A0A1L8HAQ4	A0A1L8HAQ4	zmym2			1.2256	1.29938	0.0250106	-4.94166	6.92437	0	-3.71607	3.5598	0	-3.6894	3.47818	0	-0.0266623	0.0520018	0.993213	-0.347767	0.172543	0.84951	1.1445	1.65199	0.0785364	-4.10911	4.29571	0.00674286	-4.09867	4.21715	0.0276	40	40	26	36.7	36.7	26.1	169.6	0	151.59	5026600000	225	27.0529	25.878	27.1461	26.0156	24.2754	26.6059	27.659
A0A1L8F4F5	A0A1L8F4F5	setdb1	Histone-lysine N-methyltransferase (EC 2.1.1.43)	Histone-lysine N-methyltransferase SETDB1	1.11758	1.26256	0.0294625	-4.55922	3.74332	0.0076	-3.44164	2.65213	0	-3.31584	2.65343	0	-0.125807	0.0622642	0.984359	-0.0105028	0.00440567	0.994462	1.38477	1.46126	0.0718025	-3.46333	2.54561	0.0176757	-3.24831	2.42532	0.0788571	44	44	24	38.8	38.8	21.2	143.88	0	199.87	8951100000	319	27.9585	26.9399	27.433	25.7772	25.1998	27.3146	28.2596
A0A1L8GGP7;A1L3N7	A0A1L8GGP7	atf7ip		Activating transcription factor 7-interacting protein	1.81423	1.86814	0.00130488	-4.24828	6.08532	0	-2.43404	2.4877	0	-2.43545	2.5319	0.00953333	0.00140333	0.00318898	1	-0.763104	0.365083	0.623919	1.30491	1.2043	0.0895923	-3.20572	2.94997	0.0111619	-3.25423	2.8606	0.0681882	36	24	24	38.2	29.6	29.6	137.46	0	237.35	2585600000	159	26.8737	24.9561	26.5077	24.7021	23.1842	25.2398	26.7001
A0A1L8FBV0;Q6INA9	A0A1L8FBV0;Q6INA9	setdb1	Histone-lysine N-methyltransferase SETDB1 (EC 2.1.1.43) (SET domain bifurcated 1)	Histone-lysine N-methyltransferase SETDB1	1.98466	2.24887	0.00103774	-3.97891	7.15056	0	-1.99425	2.22999	0.00313514	-1.6018	1.29215	0.247617	-0.392447	0.35446	0.954069	-0.895907	0.4255	0.54938	1.34059	1.08975	0.094746	-3.22858	2.64226	0.01744	-2.63283	1.96269	0.120044	34	14	14	28.8	11.2	11.2	149.53	0	21.474	2236700000	75	26.7755	24.8785	26.5475	24.182	23.1092	24.7871	26.4597
A0A1L8HJ52;Q6DFE3	A0A1L8HJ52;Q6DFE3	zmym2	Znf198-prov protein		0.884247	1.09483	0.0468189	-3.4946	6.80476	0	-2.61035	3.12217	0	-2.62874	3.13163	0	0	-4.34294e-08	1	0.337246	0.124425	0.877633	1.47873	0.944621	0.102699	-2.2155	1.48474	0.0970534	-2.42544	1.65617	0.156943	39	25	25	39.6	27.6	27.6	149.15	0	87.412	1929200000	94	25.6987	25.2599	25.9888	22.548	23.7897	25.4114	26.8375
Q2KHQ3	Q2KHQ3	daxx		Daxx protein	1.50121	1.44227	0.0145458	-3.4855	5.59616	0	-1.98429	1.83361	0.0158465	-2.26475	1.92652	0.113683	0.280457	0.326883	0.936039	-0.0287828	0.0107709	0.989251	1.77164	2.38679	0.0362603	-1.90703	2.05614	0.0644116	-2.21498	1.85163	0.148843	50	50	4	63.8	63.8	6.1	102.28	0	323.31	53066000000	914	30.2887	28.8446	30.0174	28.7974	27.3291	29.782	31.2619
A0A1L8HAZ4	A0A1L8HAZ4	npat			2.1057	2.04116	0.000956522	-3.20401	4.67908	0.01168	-1.09831	0.936986	0.130179	-2.36744	2.00648	0.065181	1.26913	1.67322	1	-1.1232	0.614043	0.3786	1.24622	1.61047	0.0732729	-2.13327	2.21511	0.0484772	-3.4291	3.27206	0.06	28	28	3	25.3	25.3	4	140.12	0	162.48	6315700000	228	26.5378	26.9006	28.2857	26.7107	23.9573	26.5722	27.609
A0A1L8ER08;A0A1L8EYR7;B1WBD4	A0A1L8ER08				0.959405	0.691427	0.0845557	-3.07968	5.0168	0.0129778	-2.12028	1.68466	0.0176824	-1.3563	0.924044	0.366276	-0.763974	0.994435	1	0.0922556	0.0349507	0.962418	1.29807	2.4643	0.0548582	-2.15477	3.52615	0.0172148	-1.28131	1.55414	0.286617	12	12	12	18	18	18	85.376	0	30.497	1950900000	48	25.0527	24.721	25.1582	24.0716	22.7703	24.875	27.0615
Q4V7G5;A0A1L8GDR5	Q4V7G5	arl14ep		ARL14 effector protein	1.8895	1.69179	0.00244045	-2.96164	4.45474	0.0106182	-1.07214	0.960079	0.130601	-1.14358	1.05987	0.371106	0	-4.34294e-08	1	-0.398798	0.169114	0.842126	1.86087	1.33011	0.0679824	-1.47501	1.03164	0.254059	-1.36284	0.973089	0.427995	4	4	4	23.6	23.6	23.6	15.293	0	8.0573	992410000	42	23.0786	22.6086	25.8006	24.3432	22.8185	24.1496	22.419
B7ZQM3;Q5EAX4;O57686;A0A1L8EPQ0;A0A1L8EWZ5	B7ZQM3;Q5EAX4;O57686;A0A1L8EPQ0;A0A1L8EWZ5	sumo1-a	Small ubiquitin-related modifier 1-A (SUMO-1-A)		0.248533	0.355559	0.597508	-2.48385	2.57802	0.0298	-2.23532	2.17134	0	-2.2955	1.56156	0.190644	0.0601764	0.0230694	0.996516	0.04812	0.0315231	0.974122	0.56368	1.13875	0.241249	-2.27414	2.3918	0.0364923	-2.06752	2.10796	0.135375	3	3	3	36.3	36.3	36.3	11.65	0	11.683	3111500000	66	25.8727	26.099	25.6123	25.1954	24.8028	25.6098	27.1108
A0A1L8G399;A0A1L8G3M1	A0A1L8G399;A0A1L8G3M1	znf451			0.791778	1.12217	0.0535404	-2.48326	2.92639	0.0247529	-1.69148	1.68183	0.0342422	-1.44499	1.34325	0.233319	-0.246489	0.153343	0.948925	2.40015	2.09408	0.00968608	3.4488	5.0072	0.00449474	0.733299	0.676012	0.615353	0.90538	0.884494	0.627788	26	26	2	26.5	26.5	1.8	120.15	0	36.45	2566000000	91	22.6822	22.8976	22.0087	22.9662	23.6209	25.2116	26.4274
Q91596;Q6GNQ5;A0A1L8F3T4	Q91596;Q6GNQ5	HMG-1	HMG-1 protein		0.872641	1.44403	0.0381024	-1.88251	2.04287	0.247878	-1.00987	1.09975	0.119026	0.569703	0.868965	0.605147	-1.57957	1.70641	1	0.772956	0.789449	0.406663	1.89427	2.80384	0.0302676	0.0393219	0.0306549	0.987981	1.39484	1.6009	0.266129	16	3	3	54.3	20.5	20.5	24.442	0	12.404	1633500000	63	22.9607	22.6591	23.0352	23.7667	22.8304	23.9803	24.903
A0A1L8HMW9;A0A1L8F4V2;Q6GMA8	A0A1L8HMW9	pias4		E3 SUMO-protein ligase PIAS4	0.733449	0.673076	0.146402	-1.86532	5.0793	0.0111	-1.13187	1.1303	0.100038	-1.47795	1.35197	0.240675	0.346077	0.565366	0.97307	-0.370315	0.177264	0.841718	0.657612	1.35068	0.185107	-1.40517	2.81314	0.0705483	-1.77749	1.85866	0.178858	35	35	2	78.6	78.6	3.5	60.765	0	323.31	42047000000	686	29.612	29.4347	29.8937	28.7493	27.0965	29.4275	30.845
A0A1L8HW74	A0A1L8HW74	pias4		E3 SUMO-protein ligase PIAS4	1.38736	1.08094	0.0268509	-1.82118	3.72379	0.0285474	-0.433814	0.270632	0.595789	-0.88957	0.586566	0.589193	0.455756	0.646372	1	-0.470791	0.276491	0.757014	0.961832	2.06406	0.0804563	-1.02726	2.12962	0.185764	-1.78834	1.68082	0.196976	32	7	1	74.4	18.8	2	60.861	0	30.055	1769300000	70	24.8374	25.2285	25.1972	24.43	22.7527	24.5656	26.0776
A0A1L8EQE3;P63282;A0A1L8EXX7	A0A1L8EQE3;P63282;A0A1L8EXX7	ube2i;ubc9;ubce9	SUMO-conjugating enzyme UBC9 (EC 2.3.2.-) (RING-type E3 SUMO transferase UBC9) (SUMO-protein ligase) (Ubiquitin carrier protein 9) (Ubiquitin carrier protein I) (Ubiquitin-conjugating enzyme E2 I) (Ubiquitin-protein ligase I)	SUMO-conjugating enzyme Ubc9	-1.89006	3.74753	0.0014359	-1.71379	1.3171	0.380507	-3.60385	2.77786	0	-3.10963	2.11323	0.0088	-0.494222	0.189076	0.932392	2.05876	1.96606	0.0187756	0.46334	0.390294	0.438114	-1.58826	0.946006	0.263499	-0.981192	0.623613	0.726484	11	11	11	62	62	62	18.007	0	323.31	17464000000	183	25.2887	27.3591	26.2143	25.4991	27.5576	28.08	29.0473
A0A1L8G343	A0A1L8G343	BLAST: casp8ap2	BLAST: Caspase 8-associated protein 2 (Xenopus tropicalis)		1.82923	3.08966	0.000835821	-1.70215	3.63466	0.0513714	0.12708	0.243878	0.77933	0.154647	0.310333	0.897943	0	-4.34294e-08	1	0.0329742	0.031275	0.978322	1.99069	3.49937	0.0217765	0	-4.34294e-08	1	0	-4.34294e-08	1	4	4	4	2.8	2.8	2.8	201.53	0	16.828	305430000	21	22.2128	22.3726	22.9988	22.607	22.6083	22.2759	23.4599
A0A1L8HXR8;Q6DJG6	A0A1L8HXR8;Q6DJG6	babam1;merit40;nba1	BRISC and BRCA1-A complex member 1 (Mediator of RAP80 interactions and targeting subunit of 40 kDa) (New component of the BRCA1-A complex)	BRISC and BRCA1-A complex member 1	0.157179	0.304315	0.704855	-1.48449	1.70548	0.3558	-1.32731	1.63535	0.0550736	-1.01064	0.722043	0.551627	-0.316661	0.151062	0.938542	2.06411	4.50562	0	2.48562	4.52153	0.0108	0.334074	0.272414	0.821259	1.00024	0.860376	0.598221	8	8	8	33.8	33.8	33.8	36.953	0	107.86	3000200000	55	22.5052	22.9509	22.6017	22.5831	24.3431	24.6728	25.1028
Q90WY9;Q6NU78;Q7ZXB0	Q90WY9;Q6NU78;Q7ZXB0	smn2			1.64749	3.89074	0.000933333	-1.47324	1.19565	0.451157	0.174244	0.100938	0.806471	0.238555	0.76273	0.788853	-0.0643115	0.0347044	0.998524	-1.43453	1.76864	0.0791146	0.465129	0.611773	0.369717	-1.08771	0.810674	0.435506	-1.14136	1.48405	0.358206	5	5	5	19.9	19.9	19.9	31.458	0	24.22	1982900000	64	25.7134	24.3939	25.7644	25.0543	23.1941	23.8967	24.5779
Q7ZZU5	Q7ZZU5	rad9a;Rad9	PCNA-like DNA checkpoint protein Rad9 (Rad9 protein)	Rad9;Rad9/Ddc1	-0.879732	0.41496	0.247047	-1.37734	0.865779	0.49391	-2.25707	1.51317	0.0230252	-2.14266	1.55453	0.19687	-0.114418	0.0733348	0.985534	2.56938	1.48463	0.0320871	1.77487	1.05564	0.0791973	0.118762	0.0640702	0.955815	0.186965	0.151119	0.989164	11	11	11	31	31	31	41.322	0	65.026	2508900000	59	22.4305	23.6456	22.9389	22.4585	23.1204	25.8388	27.4078
A0A1L8H7N8	A0A1L8H7N8	l3mbtl3			0.0825148	0.0703044	0.870571	-1.36515	1.16739	0.48224	-1.28263	0.923284	0.112627	-1.14887	0.846395	0.469019	-0.133762	0.0579496	0.983294	2.2257	1.93799	0.0176073	2.55938	4.85654	0.00770345	0.921675	0.640498	0.562893	1.18361	0.994807	0.470338	8	8	2	20.7	20.7	3.2	76.158	0	30.24	1499700000	63	22.5633	22.7267	22.456	22.1832	23.3308	24.8271	26.275
A3KNE6;Q90W61	A3KNE6;Q90W61	hira	HIRA protein (Fragment)	WD repeat HIR1	0.16651	0.131667	0.762093	-1.29551	1.32135	0.449653	-1.129	0.907091	0.131871	-1.18005	1.24107	0.283763	0.0510492	0.0321423	1	2.38655	1.17617	0.0804208	2.82927	1.76974	0.0368533	1.34897	0.691882	0.436221	1.26521	0.70672	0.598611	7	5	5	91.4	70.7	70.7	6.5145	0	59.813	8444300000	171	24.6491	26.5595	25.2236	22.5399	25.7728	27.3657	28.8615
A0A1L8HQM6	A0A1L8HQM6	cdk2ap1		Cyclin-dependent kinase 2-associated protein 1/2	-1.96789	0.783745	0.030478	-1.27652	0.311174	0.444328	-3.24441	1.27521	0.0202713	-0.579135	0.571384	0.609964	-2.66528	1.07065	1	4.45342	1.69389	0.00392281	2.57357	0.669797	0.113309	1.18223	0.258043	0.755191	3.93346	1.66996	0.121858	10	3	1	87.5	65.8	33.3	13.035	0	323.31	18307000000	99	22.4511	27.4435	22.4709	22.4647	26.4381	28.3909	29.7716
Q66J55;A0A1L8G2V6;Q7SYZ5	Q66J55;A0A1L8G2V6;Q7SYZ5	hdac2;Hdac2	Histone deacetylase (EC 3.5.1.98)	Histone deacetylase;Histone deacetylase superfamily	-1.76981	0.67994	0.042468	-1.21281	0.384526	0.437016	-2.98262	2.05444	0	-2.38091	1.35858	0.209367	-0.601712	0.220815	0.956009	2.97136	1.42109	0.0273283	1.35725	0.372539	0.289393	-0.0423574	0.0126764	0.994098	0.535163	0.173496	0.973379	35	3	3	57.6	7	7	55.433	0	61.75	5519400000	36	22.4192	26.1612	22.3841	22.431	24.7183	26.4785	27.7067
A0A1L8EV17;A0A1L8ENC4	A0A1L8EV17	atad5			1.25142	1.57687	0.0187627	-1.19319	0.677461	0.511129	0.058229	0.0215981	0.94604	0.67463	0.846469	0.597473	-0.616401	0.310694	0.973848	2.77241	2.32299	0.0026	4.28109	5.63871	0.00578	2.9402	1.71671	0.0536205	3.49254	4.83871	0.0315429	18	18	18	12.7	12.7	12.7	192.26	0	94.513	4017200000	76	22.4553	22.6659	22.2877	21.9365	23.6889	25.2091	26.6804
A0A1L8FL85	A0A1L8FL85			Nuclear factor related to kappa-B-binding protein	0.737549	0.453963	0.261043	-1.15811	1.83802	0.411794	-0.420563	0.21124	0.641923	-1.13024	0.75193	0.509799	0.709673	1.02094	1	0.779273	0.338358	0.639356	1.75165	2.69062	0.0363975	0.380859	0.364166	0.793335	-0.228331	0.228556	0.981429	19	19	19	20.4	20.4	20.4	137.01	0	50	1021800000	50	22.3921	23.4999	23.7804	22.724	21.7455	23.6143	26.2761
A0A1L8HU26	A0A1L8HU26	cep135		Centrosomal protein of 135kDa	0.1976	0.234326	0.686688	-1.12899	1.07386	0.498054	-0.93139	0.722497	0.195692	-0.279848	0.336229	0.805411	-0.651542	0.544335	1	1.79696	1.6934	0.0517558	2.24319	4.45563	0.0131789	1.05233	1.12867	0.3352	1.57038	2.46458	0.155358	12	12	12	10.6	10.6	10.6	136.06	0	12.411	906120000	43	21.9543	22.5367	22.8853	22.5117	23.1519	24.1385	25.7474
Q66KQ2;A3KNF0;A0A1L8HYN4;A0A1L8HPJ8	Q66KQ2;A3KNF0;A0A1L8HYN4;A0A1L8HPJ8	nedd8		Ubiquitin	0.613153	1.31083	0.0847232	-1.11464	0.463415	0.450748	-0.501488	0.176114	0.651918	-1.74926	0.627049	0.468142	1.24777	0.309807	1	-0.0985475	0.398045	0.903362	0.800885	3.05287	0.0821576	-0.608702	0.214426	0.804396	-1.84952	0.786547	0.434485	4	4	4	48.1	48.1	48.1	8.6459	0	45.893	12510000000	103	26.4196	26.1437	26.6102	26.5893	26.328	26.3138	26.3815
Q2VPE9;Q05AV9;A2BD79	Q2VPE9;Q05AV9;A2BD79			tRNA pseudouridine synthase B family	1.61805	2.32463	0.00147586	-1.09686	1.20853	0.496408	0.52119	0.420739	0.476521	0.0712757	0.0578291	0.946861	0.449914	0.367591	0.96941	-0.26926	0.158708	0.87584	1.82539	1.76091	0.0502041	0.663249	0.49821	0.69578	0.0198298	0.00969419	0.99506	5	5	1	16.1	16.1	4.9	56.964	0	41.141	1098300000	64	22.6554	22.3958	24.6157	22.3802	22.4811	22.7037	22.025
A0A1L8I1T9	A0A1L8I1T9	ell2		ELL/occludin family;RNA polymerase II elongation factor ELL2	0.347297	0.867596	0.390935	-1.09255	1.38313	0.492745	-0.745255	0.858888	0.21014	-0.537835	0.521814	0.633214	-0.207419	0.12929	0.956609	1.11542	1.34134	0.189132	1.71595	2.44296	0.0361696	0.264997	0.195459	0.86672	0.396339	0.313447	0.963311	14	14	3	28.4	28.4	7.3	70.964	0	36.717	1569900000	50	22.4797	23.8058	22.3823	22.2913	23.5375	23.4827	24.6179
Q5XGT7;A0A1L8GYQ5	Q5XGT7;A0A1L8GYQ5	pphln1		Periphilin-1	0.337768	0.283448	0.568701	-1.06335	1.14142	0.492587	-0.725586	0.488284	0.356191	-0.852412	0.842434	0.549218	0.126826	0.0924448	0.981695	0.849653	0.443118	0.548581	1.43751	1.5306	0.0708768	0.0885005	0.0380511	0.975865	0.0520749	0.0307661	1	10	10	6	33.7	33.7	17.8	39.166	0	18.356	2233500000	76	24.4401	24.972	22.7105	23.6802	23.118	24.8716	26.5585
B4ZIX8	B4ZIX8	mau2	MAU2 chromatid cohesion factor homolog (MAU-2) (Cohesin loading complex subunit SCC4 homolog)	Chromatid cohesion factor MAU2	-2.96959	1.85929	0.000651163	-1.04876	0.739749	0.516251	-4.01836	2.78492	0	-4.13253	3.12416	0	0.11417	0.102133	0.979099	3.72863	1.36927	0.0194899	1.03183	0.339142	0.346476	-0.178423	0.0497532	0.955282	-0.330065	0.10493	0.990429	23	23	5	46.8	46.8	7.4	68.865	0	323.31	8320900000	133	23.3383	27.3904	22.6022	22.5399	25.5158	28.2731	29.7245
A0A1L8H875	A0A1L8H875	bend2-like			0.771695	0.815955	0.0949349	-1.00987	3.23673	0.358978	-0.238172	0.202252	0.710762	-1.22648	0.958728	0.384923	0.988307	1.07301	1	0.0094943	0.00452345	0.994186	1.03277	2.41269	0.071525	-0.14842	0.223265	0.891499	-1.27627	1.13521	0.390707	14	14	14	27.2	27.2	27.2	75.611	0	42.621	2301800000	80	24.887	24.7847	25.2119	24.3187	23.0911	25.2456	26.3252
A0A1L8GK26;B1H1W4	A0A1L8GK26;B1H1W4	men1		Menin	1.33007	1.01723	0.0304957	-1.00071	1.41415	0.480918	0.329358	0.169638	0.694023	-0.0228248	0.00910497	0.991703	0.352182	0.224232	0.918831	-0.454453	0.192419	0.815873	1.11312	1.80927	0.0765917	-0.0529675	0.0328874	0.985999	-0.425882	0.22609	0.974154	18	18	18	34.4	34.4	34.4	74.729	0	65.669	1575700000	120	24.9324	24.1465	24.9183	23.6947	21.982	24.2912	26.1806
A0A1L8F4P2	A0A1L8F4P2	vps72		Vps72/YL1 family	1.71126	1.24854	0.0154205	-0.988467	2.7431	0.393628	0.722796	0.451389	0.385762	-0.694557	0.296615	0.696557	1.41735	1.07669	1	-0.177198	0.0571823	0.937389	1.64756	1.15105	0.0781583	0.483758	0.259904	0.804531	-1.02586	0.441314	0.818345	19	9	9	54.7	38.5	38.5	41.504	0	81.36	2454900000	77	26.3365	25.0732	22.785	24.9015	22.5441	24.9341	26.4688
A0A1L8G7F1	A0A1L8G7F1	fancl		E3 ubiquitin-protein ligase FANCL	-2.03605	1.69192	0.00129697	-0.959895	0.771799	0.517107	-2.99595	2.34127	0	-2.71771	2.05971	0.0100941	-0.278234	0.157648	0.9358	3.29841	1.54105	0.0157926	1.53014	0.768057	0.129352	0.404022	0.153142	0.861868	0.655119	0.278846	0.960114	21	21	2	68.1	68.1	11.1	41.301	0	263.26	5130800000	149	22.6099	26.1037	22.344	22.7801	24.8044	27.2222	28.3368
A0A1L8F6K3	A0A1L8F6K3	ercc6l			0.661402	1.24479	0.0729515	-0.934288	4.10933	0.366154	-0.272885	0.461426	0.609615	-0.314358	0.517894	0.754631	0.0414724	0.173235	0.987589	0.568305	0.499787	0.620141	1.50935	3.95808	0.030388	0.388042	1.22394	0.70878	0.312585	0.768008	0.963081	38	37	37	30.8	29.9	29.9	152.9	0	166.29	12666000000	360	26.6461	26.0375	26.4884	26.3399	25.8893	26.8723	28.3122
A0A1L8GGN9	A0A1L8GGN9	ubn2		Ubinuclein-2	1.19289	2.08095	0.0101107	-0.93402	2.53346	0.452813	0.258875	0.314238	0.65637	0.950064	1.28053	0.38673	-0.691189	1.16289	1	1.25405	0.75855	0.291539	2.69805	2.25727	0.0286655	1.59313	1.24467	0.184949	2.24449	1.83789	0.149849	32	17	17	30.9	21.9	21.9	143.3	0	114.54	3442000000	96	22.5956	24.901	22.2091	22.3772	23.0867	24.2071	25.5949
Q6GNX0;A0A1L8GPQ4	Q6GNX0;A0A1L8GPQ4	sec13		Protein Sec13;Sec13/Seh1 family	-1.57061	2.43572	0.00150704	-0.93187	0.448406	0.441394	-2.50247	1.39557	0.023312	-1.7154	2.40715	0.131338	-0.787077	0.359139	1	3.20833	1.14717	0.0587622	1.91688	0.671423	0.13228	0.877875	0.214023	0.789114	1.55892	0.520933	0.678433	26	6	6	72.5	25.3	25.3	35.326	0	284.31	10996000000	157	23.0622	28.1849	22.7879	22.3871	26.1506	27.7327	28.5731
Q91854;A0A1L8FEN9;A0A1L8FJC3;Q8UUN3;Q8UUN5;Q8UUN8	Q91854;A0A1L8FEN9;A0A1L8FJC3	fbxw1;btrcp	Beta-TrCP (Beta-transducin repeat-containing protein)		-0.876549	0.624553	0.12246	-0.913188	0.673022	0.488078	-1.78974	3.51715	0	-0.789699	0.734412	0.579708	-1.00004	1.01253	1	1.73807	2.60293	0.0142182	1.03726	0.69086	0.193567	0	-4.34294e-08	1	0.703451	0.494397	0.862456	15	15	15	30.1	30.1	30.1	59.507	0	19.239	1995900000	39	22.5023	23.182	22.4739	22.7128	24.1971	24.596	25.238
A0A1L8H5R4	A0A1L8H5R4	ttf2			1.32943	1.25808	0.0236235	-0.907535	2.46949	0.480885	0.421898	0.311288	0.579275	-0.239342	0.143585	0.900145	0.661241	0.955658	1	-0.250738	0.10313	0.902411	1.41563	2.3037	0.0509758	0.276937	0.255201	0.842122	-0.416926	0.272131	0.972992	113	113	24	75.1	75.1	16.8	131.71	0	323.31	764260000000	4146	33.3312	33.15	34.0653	32.5646	30.855	33.2772	34.9429
A1A636	A1A636	sgf29			0.695398	0.705009	0.149902	-0.900528	1.10599	0.520874	-0.20513	0.124143	0.772154	-0.221916	0.145699	0.901795	0.0167866	0.0105522	0.996338	0.569376	0.286828	0.720852	1.50359	1.62497	0.0679975	0.441504	0.300508	0.79617	0.47029	0.306151	0.965147	7	7	7	28.5	28.5	28.5	28.758	0	32.436	1329800000	53	22.9783	24.2705	24.2594	22.3196	22.2685	24.2204	25.5218
Q6GQK3	Q6GQK3	dpy30			-3.60413	2.24539	0.00164706	-0.900494	0.527809	0.442515	-4.50463	4.85409	0	-3.7115	2.50161	0	-0.793124	0.51941	1	3.29881	1.41854	0.0209203	0.013114	0.00326167	0.989669	-1.10956	0.447714	0.637792	-0.39854	0.120967	0.994385	7	6	1	89.9	82.8	20.2	11.232	0	298.41	6363100000	127	22.2787	26.8786	22.7561	22.4341	25.3927	27.3996	28.1134
Q801P8;A0A1L8FCE3	Q801P8;A0A1L8FCE3	ubqln4	Ubin-pending-prov protein	Ubiquilin	-1.83471	2.42442	0.00100917	-0.89819	1.60234	0.488015	-2.7329	4.18701	0	-2.58495	1.81614	0.0931455	-0.147952	0.0732579	0.981694	2.97264	2.1835	0.002184	1.41867	0.957137	0.10378	0.353602	0.203472	0.838989	0.196424	0.0750441	0.985676	16	16	5	32.4	32.4	13.5	63.388	0	323.31	6052200000	155	22.8568	25.3559	22.5753	22.464	26.3792	25.7691	26.9334
Q7ZXB9;A0A1L8GFV4	Q7ZXB9;A0A1L8GFV4	faf1	Faf1-prov protein		-1.41641	1.33516	0.0201824	-0.882765	0.877305	0.514474	-2.29917	3.95807	0	-1.13888	0.80424	0.479481	-1.16029	0.890785	1	1.8312	2.19945	0.01892	0.668232	0.443984	0.349297	-0.536334	0.591121	0.705092	0.518001	0.292415	0.958199	13	13	2	22.1	22.1	3.3	74.593	0	60.263	2731800000	61	22.5118	24.1941	22.4069	22.6996	24.9751	24.534	25.1216
A0A1L8GPT8	A0A1L8GPT8	ccdc71		Coiled-coil domain-containing protein 71/71L	2.2603	1.26721	0.0080789	-0.87566	1.27552	0.527343	1.38464	0.680481	0.149798	1.10901	0.416592	0.613809	0.275628	0.13085	0.951334	0.0170202	0.00450282	0.993465	2.51542	2.26824	0.0292512	1.46359	1.06241	0.247212	1.16982	0.500652	0.771458	15	12	12	47.3	42.7	42.7	40.542	0	38.81	3252600000	149	24.8272	23.5225	25.8701	23.5776	21.3858	24.9442	26.8303
Q6GR19	Q6GR19	mlf2		Myeloid leukemia factor	1.5917	4.27351	0.000965517	-0.867784	0.940183	0.499112	0.723914	0.757024	0.240417	1.2325	1.25613	0.260923	-0.508586	0.314341	0.974918	0	-4.34294e-08	1	1.88061	5.35646	0.0135487	0.845277	0.915146	0.475991	1.51328	1.60504	0.24228	4	4	3	23.6	23.6	19.4	27.476	0	14.654	659570000	41	22.7377	22.4544	22.7227	22.5759	22.2646	22.5698	22.8008
A0A1L8GY09	A0A1L8GY09	uimc1			1.24305	1.26933	0.0251089	-0.862082	1.85354	0.481728	0.380965	0.291381	0.603786	-0.220603	0.0843631	0.931325	0.601567	0.304528	0.979155	2.31859	1.70215	0.0220349	3.81445	6.03215	0.00525455	2.77809	3.60294	0.00756226	2.34476	1.55151	0.179528	13	13	13	23.2	23.2	23.2	104.93	0	53.259	2363900000	107	22.8586	22.926	22.2989	22.6593	23.1484	25.2647	26.6638
A0A1L8F6F8;A0A1L8F1T4	A0A1L8F6F8;A0A1L8F1T4	scai		Protein SCAI	-0.0604634	0.0327898	0.921016	-0.856647	0.748869	0.487233	-0.91711	0.538304	0.26631	-1.06498	0.835116	0.496762	0.147872	0.0956313	0.976395	1.64522	0.791983	0.234028	1.83523	1.48332	0.0622014	0.65833	0.303538	0.768692	0.636748	0.3727	0.915893	19	19	19	25.7	25.7	25.7	102.07	0	106.85	2413800000	140	22.4416	24.973	24.1039	22.5255	23.2789	25.3925	27.2436
A0A1L8GGN6;A0A1L8EYP3;A0A1L8EQZ9	A0A1L8GGN6	tcf20			1.19969	1.55662	0.0213875	-0.852685	0.977454	0.497029	0.347009	0.233208	0.649397	0.545774	0.396148	0.675682	-0.198765	0.117996	0.958487	0.914998	0.845198	0.338635	2.22533	5.25317	0.0106412	1.08705	1.0337	0.355626	1.22282	1.23043	0.382303	32	12	12	20.6	9.1	9.1	200.2	0	33.881	1360500000	52	22.8909	22.8761	22.5008	22.381	22.6687	24.0641	24.8322
A0A1L8FPJ2	A0A1L8FPJ2	lin37			1.13402	1.32	0.0270005	-0.833002	0.575135	0.456813	0.30102	0.149591	0.718427	0.282575	0.203501	0.856384	0.0184455	0.00831046	0.996598	-0.0327497	0.0155734	0.985556	1.34358	1.8898	0.0668769	0.586591	0.427665	0.746614	0.302403	0.183892	0.982834	4	4	2	43.9	43.9	20.2	12.42	0	13.508	1094700000	50	24.0229	23.625	24.7084	23.116	22.3811	24.0744	25.3937
A0A1L8HQE8;Q8QFR2	A0A1L8HQE8;Q8QFR2	hira;hira-a	Protein HIRA	WD repeat HIR1	0.411863	0.31509	0.513026	-0.800791	2.22127	0.503591	-0.388927	0.282324	0.602262	-0.702569	0.514522	0.615262	0.313642	0.385999	0.94672	0.334563	0.137523	0.874186	1.07068	1.40652	0.0947213	0.0517306	0.0353374	0.984936	-0.294729	0.172231	0.982132	69	69	67	58.4	58.4	57.4	121	0	323.31	263010000000	2174	32.1393	31.9165	31.985	30.4508	29.8711	32.275	33.9096
Q6IR94	Q6IR94	ppp3cb	Serine/threonine-protein phosphatase (EC 3.1.3.16)		0.201188	0.258534	0.674521	-0.787516	0.984295	0.516856	-0.586329	0.783266	0.300378	-0.63183	0.599656	0.611425	0.0455012	0.027793	0.995845	1.24506	1.08615	0.207095	1.69981	1.77198	0.0546489	0.60234	0.449469	0.730222	0.702295	0.576366	0.828937	16	9	8	37.3	25	21.5	57.709	0	23.204	1588500000	58	22.4287	24.3752	22.94	22.5312	23.5127	24.155	25.3953
Q6GPC7;Q5XG61	Q6GPC7	kif2a	Kinesin-like protein (Fragment)	Kinesin-like protein	0.864125	0.888338	0.0646364	-0.771427	2.86431	0.487854	0.0926976	0.0667004	0.889166	-0.266007	0.191882	0.866715	0.358705	0.626634	0.985229	-0.0488052	0.021401	0.97894	1.06749	1.71792	0.0810678	0.122915	0.114765	0.928576	-0.26018	0.186433	0.982865	22	19	3	32.8	28.7	5.9	75.234	0	77.473	2876000000	196	25.801	24.7749	25.114	24.2477	23.2001	25.021	26.6501
A0A1L8FG45	A0A1L8FG45				1.46872	1.64554	0.0104408	-0.766294	1.75447	0.50635	0.702424	0.697632	0.266221	0.452803	0.354993	0.723858	0.249621	0.294606	0.929707	-0.197706	0.112303	0.905158	1.49969	3.98337	0.0297176	0.392365	0.536128	0.768088	0.222105	0.210822	0.990197	5	5	5	20.5	20.5	20.5	33.21	0	8.8941	581890000	52	22.4515	22.8407	22.8022	22.6851	21.1101	22.1668	24.2248
A0A1L8EKX8;Q6GLP2	A0A1L8EKX8;Q6GLP2	cbx1			1.07703	0.916739	0.0446626	-0.762812	0.618363	0.448726	0.314222	0.143211	0.717425	0.202785	0.102525	0.923792	0.111437	0.0546159	0.987082	-0.265592	0.110077	0.894529	1.13192	1.59376	0.0799115	0.341176	0.205	0.843131	0.146262	0.0831692	0.982097	8	7	4	32.5	27.2	17	34.287	0	18.549	820630000	45	24.6271	23.8972	22.8088	23.5092	22.6501	22.164	25.7882
A0A1L8EXV3	A0A1L8EXV3	trrap-like		Transcription-associated protein 1	0.202663	0.221546	0.685781	-0.761441	0.99681	0.507777	-0.558778	0.54968	0.400729	-1.05822	1.37059	0.296717	0.499439	0.529234	0.999821	0.759263	0.537822	0.521907	1.20722	1.52105	0.0788647	0.074832	0.0371499	0.976464	-0.494967	0.491225	0.914858	22	22	3	7.4	7.4	1	434.62	0	36.25	1013300000	49	22.4207	24.1595	22.7019	23.317	22.7542	24.3583	25.1481
A0A1L8ESG3;A0A1L8EL88	A0A1L8ESG3;A0A1L8EL88	tlk2		Serine/threonine-protein kinase TOUSLED-like 2	1.67601	2.48545	0.000901639	-0.758083	1.77613	0.501889	0.917922	1.26999	0.117057	0.757212	1.00018	0.552342	0.16071	0.230752	0.954147	-0.509476	0.323747	0.717769	1.42489	1.84729	0.0640884	0.488688	0.440033	0.759703	0.29882	0.216652	0.979148	25	14	14	35	22	22	80.085	0	23.021	3422600000	106	26.3103	24.7984	25.8169	24.7334	23.6871	24.6869	26.3245
A0A1L8HJ56	A0A1L8HJ56	mphosph8			0.48877	0.999296	0.20552	-0.730759	2.1853	0.484511	-0.241989	0.425683	0.644409	-0.113154	0.161922	0.930709	-0.128834	0.260378	0.958111	0.288263	0.35622	0.80426	0.907811	3.02219	0.0722016	0.0918307	0.230659	0.930288	0.0615678	0.0761971	0.992062	5	5	3	8.5	8.5	5.1	95.287	0	7.1625	462630000	20	22.7708	22.9985	22.7407	22.5689	22.6854	22.5811	24.0486
A0A1L8F8A3	A0A1L8F8A3	ercc2		DNA helicase (DNA repair), Rad3 type;RAD3/XPD family	-0.0917945	0.0534542	0.87836	-0.721972	0.993429	0.50042	-0.813767	0.609258	0.262241	-1.24199	0.904716	0.403544	0.428221	0.364194	0.976686	4.1941	2.52502	0	4.38802	4.55998	0.00412857	3.4776	3.21762	0.00641633	3.02276	2.34101	0.101843	42	42	42	54.6	54.6	54.6	83.798	0	307.06	19735000000	405	24.9479	24.5678	23.9041	23.5825	26.5537	28.8756	30.4321
A0A1L8HEY3	A0A1L8HEY3	dclre1b			0.510676	0.562405	0.321994	-0.701574	0.993761	0.495005	-0.190898	0.185317	0.745922	-0.424705	0.462634	0.695084	0.233807	0.275437	0.917889	0.651533	0.565686	0.547385	1.32289	1.92008	0.0667639	0.584047	0.879866	0.631164	0.156657	0.139462	0.988313	11	11	11	33.3	33.3	33.3	59.222	0	30.652	550790000	42	22.6426	21.8348	22.8231	22.8447	22.3574	23.2632	24.519
A0A1L8GNE9	A0A1L8GNE9	ubn2		Ubinuclein-2	1.37405	1.94219	0.00819099	-0.698452	1.90093	0.531154	0.675602	0.951805	0.216239	0.96622	0.964515	0.469435	-0.290618	0.309719	0.937992	-0.630808	0.431364	0.621466	1.01342	1.5792	0.0922135	0.128292	0.131561	0.924047	0.378102	0.377122	0.966701	44	44	29	36.7	36.7	28.1	149.1	0	323.31	12667000000	493	27.4143	26.8552	26.9747	26.0248	24.8411	26.3944	27.645
A0A1L8FZX9	A0A1L8FZX9			ATPase family AAA domain-containing protein 2	0.896385	1.74584	0.0295294	-0.693425	1.82684	0.519	0.20296	0.262348	0.709624	-0.0712099	0.0878937	0.942864	0.27417	0.564265	0.953377	-0.265575	0.213079	0.8534	0.882133	2.61356	0.078655	0.0177593	0.024101	0.995063	-0.281231	0.334339	0.9728	35	13	13	28.1	11.2	11.2	152.61	0	21.524	1976800000	66	24.7791	24.2206	24.7874	24.2285	23.3841	24.2608	25.5415
Q7ZXV9;A0A1L8EPX3	Q7ZXV9;A0A1L8EPX3	pms1	Pms1 protein	DNA mismatch repair protein family;PMS1 protein homologue 1	-0.108144	0.059152	0.864891	-0.678603	1.99277	0.533829	-0.786747	0.572864	0.287118	-1.01986	0.713048	0.552884	0.23311	0.308655	0.924099	6.04922	3.30595	0	6.2275	7.18002	0	5.35643	5.75203	0	5.09521	4.18241	0	29	29	29	30.9	30.9	30.9	103.67	0	206.51	20920000000	450	22.641	22.3203	22.9652	22.4261	26.2981	28.958	30.5505
A0A1L8FU85;Q6PA30;A0A1L8G0H8;A0A1L8G0M6	A0A1L8FU85	cpsf1			-1.59184	1.91273	0.00379149	-0.675721	0.828329	0.468135	-2.26756	4.07707	0	-1.64905	1.7664	0.207547	-0.618502	0.630144	1	1.93273	2.46839	0.011478	0.193111	0.11695	0.750862	-0.0995393	0.11217	0.941124	0.221012	0.163092	0.986588	21	21	21	18.7	18.7	18.7	139.95	0	61.428	1980300000	53	22.497	23.6912	22.4476	22.3057	24.6136	24.2779	25.4177
Q6GQ40	Q6GQ40	psmb2	Proteasome subunit beta type (EC 3.4.25.1)	Proteasome B-type subunit;Proteasome subunit beta 2;Proteasome, subunit alpha/beta	-3.60778	3.35961	0.0056	-0.66298	1.04501	0.483089	-4.27076	3.69432	0	-3.31327	1.78556	0.0127111	-0.957485	0.470884	1	2.15402	2.59621	0.00481356	-1.15491	1.61376	0.0787341	-2.10039	2.70974	0.0354392	-1.07782	0.669457	0.665293	18	18	9	76.4	76.4	43.7	22.609	0	323.31	19492000000	153	25.3488	26.3703	25.6083	24.7903	28.2694	28.0344	27.3865
Q68A88;Q5XGP0;A0A1L8GED4	Q68A88;Q5XGP0;A0A1L8GED4	psma1	Proteasome subunit alpha type (EC 3.4.25.1)	Proteasome alpha-type subunit;Proteasome subunit alpha 1;Proteasome, subunit alpha/beta	-1.58615	0.930812	0.029276	-0.657017	0.234922	0.529011	-2.24317	1.4687	0.0266357	-1.27213	0.530189	0.576085	-0.971037	0.308787	1	2.3894	1.68873	0.020775	0.89528	0.322642	0.373844	0.112072	0.0369713	0.974985	0.933858	0.310896	0.920511	23	6	6	93.1	42.1	42.1	29.327	0	176.27	6650200000	52	22.2429	25.5212	22.6264	22.613	25.7984	25.4926	25.6867
A0A1L8FKK3;Q7ZYE2	A0A1L8FKK3;Q7ZYE2	ercc1	Ercc1-prov protein	ERCC1/RAD10/SWI10 family	1.04157	1.02741	0.0414262	-0.654743	1.74402	0.524767	0.386825	0.294092	0.601406	0.10471	0.0582659	0.944061	0.282115	0.284323	0.917958	3.49954	2.43796	0	4.80481	7.00671	0	3.96789	4.67027	0.00216	3.66074	3.1407	0.0627273	15	15	15	57.6	57.6	57.6	33.504	0	86.635	6155800000	250	22.5399	22.7867	22.2426	22.709	24.1833	26.3066	27.8328
Q5XGS9;A0A1L8EPN0;Q91628	Q5XGS9;A0A1L8EPN0;Q91628	orc2;orc2l	Origin recognition complex subunit 2 (xORC2)	Origin recognition complex, subunit 2	0.607006	0.620533	0.228452	-0.650355	1.62426	0.510748	-0.0433493	0.0297445	0.945034	-0.55965	0.422879	0.65477	0.516301	0.577949	1	0.138238	0.0590902	0.941309	1.06515	1.50109	0.0912259	0.199603	0.149664	0.887491	-0.346257	0.192723	0.9794	35	35	35	62.2	62.2	62.2	62.826	0	323.31	194530000000	1014	31.6486	30.991	31.8246	30.1922	29.4615	31.5732	33.0553
A0A1L8F729	A0A1L8F729	atrx			0.403468	0.317353	0.513297	-0.647326	2.00459	0.502128	-0.243857	0.170765	0.722802	-0.686392	0.530643	0.614502	0.442535	0.681366	1	1.27249	0.68589	0.315975	2.0102	2.78622	0.0290419	1.13731	1.29995	0.259626	0.661313	0.483549	0.875201	136	136	115	49.6	49.6	42.7	257	0	323.31	493890000000	4122	31.8555	31.9264	32.0148	30.5236	30.7649	33.1784	34.771
A0A1L8FSQ3	A0A1L8FSQ3	seh1l		Nucleoporin Seh1;Sec13/Seh1 family	-3.66498	2.66083	0.00329412	-0.644134	0.446325	0.447881	-4.30912	4.52841	0	-2.85476	1.67537	0.103843	-1.45436	0.83895	1	3.07794	1.29556	0.0395371	-0.343643	0.0984392	0.723047	-1.12513	0.44976	0.631936	0.152891	0.0397026	0.988118	28	3	0	81.7	17	0	42.318	0	323.31	5733600000	59	22.9726	27.0777	22.6007	22.3549	25.5216	26.9228	28.3669
A0A1L8I0F0;A0A1L8I0E3	A0A1L8I0F0;A0A1L8I0E3	cabin1		Histone transcription regulator 3/CABIN1	1.05437	1.02024	0.0413654	-0.640877	1.7028	0.510783	0.413493	0.31207	0.580122	-0.103735	0.0559201	0.944008	0.517228	0.562083	1	-0.234293	0.0970369	0.90579	1.14167	1.6476	0.0791259	0.279945	0.234224	0.848801	-0.267128	0.142056	0.992429	144	144	144	61.5	61.5	61.5	241.82	0	323.31	286810000000	3627	32.2738	31.8438	32.2838	30.7687	29.5012	31.9907	33.397
A0AUU1	A0AUU1	mlh1	DNA mismatch repair protein MutL-homolog 1 (	DNA mismatch repair protein family;DNA mismatch repair protein Mlh1	0.55393	0.358244	0.415657	-0.640685	1.40491	0.512363	-0.0867548	0.0443274	0.911305	-0.369245	0.170141	0.851664	0.28249	0.196696	0.921357	7.10632	2.62062	0	7.97357	3.41981	0.00398621	7.12065	3.07708	0.005664	6.81149	2.6476	0.0348632	71	71	71	83.5	83.5	83.5	84.139	0	323.31	144210000000	1333	23.2455	27.0081	22.4417	22.3112	28.2756	31.4806	32.2759
Q32NN1;A0A1L8GVW3;A0A1L8GSC3;Q9DEY9	Q32NN1;A0A1L8GVW3	blm	Bloom syndrome protein homolog (xBLM) (EC 3.6.4.12) (RecQ helicase homolog)	DNA helicase, ATP-dependent, RecQ type	0.754545	0.680207	0.137229	-0.633657	2.13985	0.508405	0.120887	0.0800083	0.857333	-0.335192	0.245866	0.810321	0.456079	1.11577	1	2.98517	1.68659	0.0143633	4.03355	3.44252	0.00699286	3.19862	2.71224	0.0178141	2.71132	2.17728	0.123	40	40	39	61.8	61.8	60.6	73.338	0	323.31	40539000000	705	25.6807	27.064	26.646	24.5821	26.907	29.477	30.6439
Q6DFB2;A0A1L8EXK1;A0A1L8EXJ6	Q6DFB2;A0A1L8EXK1;A0A1L8EXJ6	ercc4;ercc4-prov	Ercc4-prov protein	DNA repair protein XPF	0.0290375	0.015112	0.962921	-0.631424	2.27056	0.527819	-0.602387	0.41797	0.448667	-0.971697	0.710785	0.557711	0.36931	0.902402	1	4.15316	2.33128	0	4.44922	4.59342	0.00444615	3.63539	3.97587	0.00488276	3.23726	3.22543	0.0594462	31	31	31	42.4	42.4	42.4	102.11	0	179.64	7497900000	192	22.2986	23.7887	22.358	22.3791	24.778	27.0259	29.0467
A0A1L8HG08;A0A1L8HFV8	A0A1L8HG08	brip1		DNA helicase (DNA repair), Rad3 type	0.652208	0.476859	0.283604	-0.624785	0.529764	0.430239	0.0274224	0.0116303	0.969155	-0.194285	0.0917899	0.932292	0.221707	0.115753	0.957149	2.22909	1.37857	0.0590218	3.13667	4.24298	0.00738868	2.34021	1.85233	0.0596063	2.09085	1.61401	0.176133	33	33	12	29.5	29.5	10.6	139.37	0	88.562	4228800000	162	23.6938	22.8685	23.7599	22.8594	23.5363	25.6658	27.5747
A0A1L8G6D6;A0A1B4WRB1;A0A1L8G640	A0A1L8G6D6;A0A1B4WRB1;A0A1L8G640	msh2	DNA mismatch repair protein	DNA mismatch repair Msh2-type;DNA mismatch repair protein Msh2	0.369834	0.233296	0.584922	-0.622393	0.800776	0.446437	-0.252558	0.140926	0.743412	-0.315483	0.192948	0.854106	0.0629244	0.0566794	0.988045	7.9073	3.01176	0	8.60871	3.86077	0.00550476	7.76355	3.43947	0.00227368	7.66137	3.40571	0.01104	64	64	25	68.3	68.3	25.1	104.27	0	323.31	517910000000	1980	22.3137	27.0131	24.7386	25.3236	30.5161	33.012	34.8688
A0A1L8HWA0;Q98TA5;Q4V7K0	A0A1L8HWA0;Q98TA5	chaf1a-a;caip150	Chromatin assembly factor 1 subunit A-A (CAF-1 subunit A) (Chromatin assembly factor I p150 subunit A) (CAF-I 150 kDa subunit A) (CAF-I p150-A) (xp150)	Chromatin assembly factor 1 subunit A	0.634472	2.49635	0.0425686	-0.620407	2.3514	0.520519	0.0140653	0.0354779	0.96878	-0.0991249	0.316617	0.932694	0.11319	0.350478	0.959997	1.35585	1.92651	0.0772	2.27249	3.88166	0.01321	1.4651	2.85784	0.0627822	1.32032	2.17263	0.213088	28	28	12	29.8	29.8	16.8	101.15	0	60.354	10229000000	316	24.8152	25.0262	25.3538	25.9594	26.1528	26.6881	27.4358
A0A1L8G5X1	A0A1L8G5X1	msh6		DNA mismatch repair protein MutS/MSH;DNA mismatch repair protein MutS-homologue MSH6	1.73931	1.6058	0.0062622	-0.611212	1.00296	0.47197	1.1281	0.902927	0.131551	0.685037	0.410534	0.634991	0.443063	0.347299	0.971305	3.87465	2.51059	0	5.88224	7.26306	0	5.08182	4.7047	0	4.61352	3.33834	0.0236571	102	4	4	67.5	4.9	4.9	149.45	0	36.081	10948000000	87	22.7192	22.4246	22.8624	22.7346	24.6294	26.7914	28.5457
A0A068ENH4	A0A068ENH4	FAN1	FANCD2/FANCI-associated nuclease 1 (EC 3.1.4.1) (Fragment)	Fanconi-associated nuclease 1-like	1.49157	1.25448	0.0205117	-0.609972	1.904	0.507766	0.881598	0.68386	0.216206	0.577602	0.347077	0.692836	0.303996	0.343646	0.94395	3.80524	2.37811	0	5.56273	7.37941	0	4.76381	5.80175	0	4.43458	3.61439	0.0254769	32	32	6	35.1	35.1	10.6	115.47	0	138	9703300000	319	22.9379	22.654	22.5634	22.4868	24.2689	26.6618	28.3799
A0A1L8HH45;Q6DDY8;P14629	A0A1L8HH45;Q6DDY8;P14629	ercc5;xpg;xpgc	DNA repair protein complementing XP-G cells homolog (EC 3.1.-.-) (Xeroderma pigmentosum group G-complementing protein homolog)	XPG/Rad2 endonuclease;XPG/Rad2 endonuclease, eukaryotes	1.62568	2.16153	0.00136306	-0.609468	1.61263	0.519766	1.01621	1.2636	0.101492	0.379145	0.27619	0.795641	0.63707	0.686621	1	2.61465	1.76265	0.0160906	4.50616	3.84922	0.00565	3.7113	3.12659	0.00602667	3.05159	2.09166	0.122112	28	28	28	30.4	30.4	30.4	134.33	0	111.22	5733400000	169	22.7568	24.757	22.5981	22.8223	24.2575	26.1837	27.2415
A0A1L8F9Q1;D5MDW0	A0A1L8F9Q1;D5MDW0	fancm	Fanconi anemia protein		1.40744	1.16809	0.0245561	-0.60757	1.49241	0.499313	0.799875	0.573938	0.280445	-0.194621	0.0802631	0.933868	0.994495	0.764041	1	0.290672	0.110478	0.890837	1.96075	2.19926	0.0359497	1.16721	1.08839	0.304245	0.157368	0.0602337	0.989501	61	61	61	31.6	31.6	31.6	244.45	0	111.98	7319100000	347	25.5606	25.8667	27.2131	25.0422	24.0572	26.4811	28.2296
Q5FWN5	Q5FWN5	msh6		DNA mismatch repair protein MutS/MSH;DNA mismatch repair protein MutS-homologue MSH6	0.478641	0.374442	0.44007	-0.60738	1.17868	0.485007	-0.128739	0.0813833	0.853054	-0.361531	0.252645	0.797788	0.232792	0.299587	0.914977	7.3514	3.68547	0	8.16769	5.75468	0	7.33274	4.9805	0	7.06224	4.55996	0	104	104	0	67.5	67.5	0	149.5	0	323.31	647790000000	3290	24.9915	26.864	25.4153	25.9013	31.1777	33.2763	35.2176
Q5F310	Q5F310	mcm8	DNA helicase MCM8 (EC 3.6.4.12) (Minichromosome maintenance 8)	Mini-chromosome maintenance protein	0.773747	0.577829	0.169754	-0.60276	1.34111	0.503784	0.170988	0.0969358	0.80894	0.0597525	0.0306895	0.959914	0.111235	0.125363	0.976602	2.57764	1.64927	0.0196209	3.60427	6.31876	0.00481667	2.82605	3.89764	0.00645714	2.68683	2.98247	0.0718884	24	23	6	38.5	37.7	6.5	92.299	0	99.183	3474500000	195	22.6087	22.8864	22.6307	23.0038	23.3347	25.4102	27.4398
Q9W602;A0A1L8FFH1;A0A1L8FFF0;A0A1L8FFH2;Q4KLX2;A0A1L8FFF2	Q9W602;A0A1L8FFH1;A0A1L8FFF0;A0A1L8FFH2	ssrp1	FACT complex subunit SSRP1 (DNA unwinding factor 87 kDa subunit) (DUF87) (Facilitates chromatin transcription complex subunit ssrp1) (Structure-specific recognition protein 1)	Structure-specific recognition protein	-0.370922	0.272683	0.556344	-0.59844	0.993195	0.458468	-0.969362	0.899616	0.150377	-1.16802	1.13596	0.335236	0.198658	0.317627	0.921758	2.06007	1.17463	0.10005	2.02619	2.10598	0.0362602	1.20557	1.11691	0.286865	0.969254	0.79595	0.641584	60	60	60	68.1	68.1	68.1	78.667	0	323.31	421840000000	1534	31.4611	31.8488	31.2373	29.7996	31.1364	33.613	35.0034
A0A1L8F7R5;A0A1L8G3M8;A0A1L8HCE1	A0A1L8F7R5	phip		PH-interacting protein	0.77621	0.584064	0.165541	-0.589043	1.18732	0.485422	0.187167	0.104895	0.796679	-0.186605	0.0959853	0.934488	0.373772	0.381152	0.959425	0.482968	0.201718	0.807882	1.54564	2.0345	0.0514603	0.759575	0.693259	0.598441	0.357611	0.207173	0.980162	76	76	76	46.2	46.2	46.2	199.84	0	323.31	31646000000	852	28.6947	27.9163	28.4643	26.9643	26.2879	28.7711	30.5054
A0A1L8G2K9;A1L3F9;B1H1N6	A0A1L8G2K9;A1L3F9;B1H1N6	sprtn			0.931612	0.942801	0.0522552	-0.588788	1.0241	0.456114	0.342824	0.260563	0.636476	0.486922	0.345569	0.719749	-0.144098	0.120379	0.974656	2.38787	1.80535	0.0190017	3.57223	5.30299	0.0036125	2.81071	3.34208	0.011	2.92696	2.6332	0.07475	16	16	16	34.2	34.2	34.2	62.606	0	35.437	2586900000	104	22.5634	22.0775	22.8652	22.6912	23.1284	25.1084	26.5166
Q5HZP0;A0A1L8FQM0;A0A0U2UIU9	Q5HZP0	atf1	cAMP-responsive element modulator	cAMP response element binding (CREB) protein;cAMP-dependent transcription factor ATF1	1.38815	1.68679	0.0110233	-0.582482	0.536821	0.436824	0.805664	0.621374	0.260501	0.700793	0.606351	0.607621	0.104871	0.0625273	0.98422	0.819046	1.08403	0.310589	2.48593	4.60451	0.0111323	1.73669	1.62063	0.115579	1.65368	1.77738	0.200054	7	5	4	23.2	17.5	14.6	30.377	0	12.327	728980000	51	22.1475	22.1561	22.5557	22.4754	22.755	23.1923	22.467
A0A1L8HAI4	A0A1L8HAI4	ckap2		Cytoskeleton-associated protein 2 family	1.16296	0.909297	0.0418059	-0.576803	0.610522	0.42173	0.58616	0.388393	0.470221	0.208739	0.0815306	0.92999	0.377421	0.185574	0.923346	0.340934	0.126574	0.876102	1.71233	1.22255	0.0713623	0.963852	0.588316	0.583779	0.524829	0.230939	0.971724	19	19	16	31.8	31.8	27.2	71.911	0	38.118	3119400000	49	24.8333	23.9105	24.8489	22.0412	22.52	24.4056	26.211
A0A1L8HLU9;Q9DF71	A0A1L8HLU9;Q9DF71	smarca5	Imitation switch ISWI	ISWI family	1.00045	1.19248	0.0379167	-0.573156	1.58331	0.501932	0.427292	0.40841	0.528979	0.593781	0.453546	0.638189	-0.166489	0.145649	0.960667	-0.117787	0.0561348	0.946438	1.19197	2.41276	0.062888	0.407348	0.494258	0.767073	0.527188	0.651592	0.87364	112	112	3	71.6	71.6	2.8	122.1	0	323.31	172310000000	2170	30.5042	30.6619	30.3307	29.6213	28.5466	30.261	31.9614
Q8AY27;A5PKS1;A0A1L8I2M6	Q8AY27;A5PKS1;A0A1L8I2M6	rad1	Checkpoint protein;Checkpoint protein (PCNA-like DNA checkpoint protein Rad1)	Cell cycle checkpoint protein, Rad1;Rad1/Rec1/Rad17	-0.59163	0.395669	0.372794	-0.572598	0.256864	0.530746	-1.16423	0.682909	0.170579	-1.32015	1.3908	0.231131	0.155924	0.0684741	0.980442	2.70264	1.82842	0.0123341	2.37295	1.67914	0.0425728	1.65686	0.838853	0.30087	1.44691	1.06696	0.382935	11	11	11	48.8	48.8	48.8	31.397	0	81.887	3145800000	80	22.2616	24.5694	22.5268	22.5916	24.1625	25.7712	27.0784
Q6IRB1;A0A1L8ENM2	Q6IRB1;A0A1L8ENM2		Arp2/3 complex 34 kDa subunit	Actin-related protein 2/3 complex subunit 2	-0.871088	0.889513	0.0633582	-0.571476	0.274486	0.516713	-1.44256	0.837998	0.11384	-0.428134	0.306363	0.760052	-1.01443	0.506902	1	2.05813	1.15144	0.103348	1.47349	0.726615	0.143293	0.692009	0.235585	0.787381	1.69463	0.885444	0.401435	15	15	5	56	56	27.3	34.339	0	90.919	11309000000	160	22.8915	26.2449	22.4467	25.3567	26.687	26.0167	26.2976
Q9I987;A0A1L8H7I3	Q9I987;A0A1L8H7I3	hmgn2	High mobility group HMG-17 (Hmg-17 protein)	High mobility group protein HMGN	2.7451	2.32103	0.000982456	-0.566577	0.773856	0.440999	2.17852	1.85456	0.00725	1.38677	0.921232	0.363525	0.791755	0.675695	1	-2.91259	1.84903	0.0090359	0.082552	0.0654012	0.864681	-0.66718	0.60249	0.658366	-1.48295	1.03774	0.382816	5	5	5	17.6	17.6	17.6	9.4906	0	12.881	5572100000	57	27.9811	26.4497	28.0661	27.2179	22.2927	25.2723	25.6974
A0A1L8FP61	A0A1L8FP61	usp48			-0.0895023	0.0556917	0.878497	-0.56498	0.848055	0.445911	-0.654482	0.463284	0.400937	0.252383	0.142963	0.897775	-0.906866	0.944202	1	1.84507	1.21562	0.107894	2.02241	4.40384	0.0127325	1.27955	1.5918	0.181423	2.15261	2.00635	0.1376	35	35	35	36.7	36.7	36.7	123.79	0	175.32	7562500000	253	24.9593	24.758	24.8977	24.4062	24.6339	26.7986	28.497
A6Y874;A6YGN3	A6Y874;A6YGN3	fancg;FANCG	Fanconi anemia complementation group G		-0.151513	0.095867	0.805432	-0.564728	0.962292	0.454918	-0.71624	0.542067	0.328371	-1.06839	0.805953	0.508023	0.352147	0.345506	0.952268	1.38234	0.739581	0.278756	1.49843	1.69324	0.0656944	0.756008	0.603699	0.634062	0.378257	0.21283	0.973829	25	25	5	51.9	51.9	12.2	71.347	0	323.31	7690600000	208	25.5803	26.2282	25.5226	24.0868	24.8076	27.0504	28.6629
A0A1L8EW60	A0A1L8EW60				1.23787	2.01782	0.0103145	-0.56459	1.75361	0.489983	0.67328	1.12811	0.194464	0.484682	0.510738	0.655919	0.188598	0.22812	0.945997	-0.252635	0.147109	0.877726	1.26311	1.68253	0.0720065	0.50777	0.548811	0.729908	0.291271	0.182534	0.982184	28	28	5	41.6	41.6	8.7	81.766	0	137.36	13032000000	387	28.02	26.6917	27.2542	26.301	25.4552	27.1758	28.0161
A0A1L8H0X8	A0A1L8H0X8	fanci		Fanconi anemia group I protein	-0.496245	0.379378	0.426795	-0.561317	0.906894	0.445151	-1.05756	0.867771	0.145402	-1.18474	0.953258	0.404483	0.12718	0.112077	0.975943	2.46902	1.29987	0.0592913	2.26591	1.95918	0.035737	1.51207	1.09212	0.228433	1.35422	0.855098	0.4914	55	55	1	45.3	45.3	1.6	149.46	0	323.31	32224000000	559	26.9883	27.897	26.784	25.0285	27.2503	29.534	31.1312
B7ZQW8;Q9W603;REV__A0A1L8EKQ3;REV__A0A1L8EZZ1;REV__A0A1L8FH71	B7ZQW8;Q9W603	supt16h	FACT complex subunit SPT16 (DNA unwinding factor 140 kDa subunit) (DUF140) (Facilitates chromatin transcription complex subunit spt16)		0.233299	0.174385	0.690936	-0.560316	1.37299	0.481496	-0.327017	0.251844	0.648226	-0.794347	0.687032	0.595149	0.46733	0.76585	1	1.45642	0.835421	0.242784	2.02389	2.6824	0.03024	1.23958	1.36531	0.225939	0.73845	0.566552	0.818278	98	98	39	62.1	62.1	25.7	118.44	0	323.31	450370000000	2584	31.7599	31.7637	31.5431	30.2645	30.7787	33.08	34.6427
Q63ZL2	Q63ZL2	psmc3ip	Homologous-pairing protein 2 homolog (PSMC3-interacting protein) (Proteasome 26S ATPase subunit 3-interacting protein)	Homologous-pairing protein 2	0.788767	1.35133	0.0456382	-0.559708	1.18724	0.469268	0.22906	0.277479	0.684872	0.325316	0.371737	0.784861	-0.0962567	0.107639	0.980968	0.0360126	0.0187263	0.982026	1.09447	1.33614	0.0966712	0.35306	0.294197	0.811653	0.417343	0.308898	0.967364	9	9	9	53.7	53.7	53.7	24.492	0	111.3	5897800000	202	27.0807	25.5847	26.1498	25.2058	24.8429	26.0658	27.3335
Q7ZX12;A0A1L8GI37	Q7ZX12	gtf2h1	Gtf2h1-prov protein	TFIIH subunit Tfb1/p62	0.491169	0.26753	0.511126	-0.556435	1.13375	0.453775	-0.0652652	0.0285244	0.935382	-0.4219	0.185377	0.819586	0.356635	0.274974	0.945643	4.10437	2.14572	0	4.87603	5.55018	0.00355294	4.12584	4.03056	0.00615652	3.74384	2.67035	0.069	33	33	0	63.5	63.5	0	59.928	0	323.31	20848000000	535	24.0038	24.8681	24.2585	23.6317	25.6771	28.7286	30.4872
A0A1L8H638;Q8UVR4	A0A1L8H638;Q8UVR4	baz1b	Williams syndrome transcription factor (Fragment)		1.40352	1.3402	0.0203123	-0.552987	0.306769	0.502056	0.850533	0.704426	0.216304	2.08095	1.14222	0.250089	-1.23041	0.523452	1	-1.4347	1.60824	0.095156	0.215642	0.130421	0.72391	-0.460905	0.335666	0.777563	0.673197	0.324147	0.9409	76	11	11	49.7	6.4	6.4	166.31	0	67.324	5298800000	92	24.7584	25.4669	24.7555	24.0419	22.6461	23.0578	24.4233
A0A1L8GS95;Q4KLQ5	A0A1L8GS95;Q4KLQ5	wdr76	WD repeat-containing protein 76	Cmr1/WDR76	1.0018	0.907564	0.0497006	-0.545907	2.06768	0.50217	0.455896	0.354192	0.538939	0.138491	0.0871937	0.939644	0.317405	0.798194	0.973694	1.42637	0.845137	0.243124	2.71175	3.853	0.0133296	1.96801	2.85639	0.03524	1.61961	1.87164	0.191852	33	33	33	45	45	45	66.187	0	166.18	23287000000	576	26.628	26.8022	27.1618	25.7939	25.998	28.2217	29.879
A0A1L8FTU1	A0A1L8FTU1	zhx1			0.89032	0.680734	0.0993153	-0.538016	0.51657	0.454138	0.352304	0.178382	0.68198	-0.129155	0.0535154	0.941554	0.481459	0.267171	0.949018	0.762279	0.362603	0.626867	1.88851	2.48069	0.0365082	1.16334	0.874089	0.391595	0.687492	0.351046	0.91403	18	10	10	20.9	12.7	12.7	98.685	0	16.12	1137200000	60	22.3212	23.9952	22.5404	23.0717	21.7638	24.2326	25.7108
A0A1L8HB13;Q6DCG2	A0A1L8HB13;Q6DCG2	rsf1	HBXAP protein (Fragment)	Remodeling and spacing factor 1	1.91747	1.92615	0.00146575	-0.537213	1.08813	0.463721	1.38026	1.23517	0.0657655	0.780667	0.462444	0.615299	0.599589	0.45086	1	0.302423	0.118732	0.881559	2.51698	2.51926	0.0289622	1.77018	1.46717	0.128977	1.14612	0.581635	0.700032	61	61	61	43.4	43.4	43.4	164.56	0	323.31	73360000000	1477	29.9548	27.9932	29.5544	27.9476	27.1189	29.5171	30.9605
A0A1L8GUB1;B1H1P5	A0A1L8GUB1	arid2			0.883342	0.995275	0.0527354	-0.537027	1.28771	0.465332	0.346315	0.303976	0.611342	-0.0066514	0.00300635	0.993608	0.352966	0.228924	0.923656	0.88535	0.500124	0.506109	2.016	2.20414	0.0363246	1.30909	1.24491	0.228017	0.94734	0.481513	0.816616	38	11	11	22.5	7	7	196.34	0	46.804	1588300000	84	23.0518	23.5546	24.6935	22.4803	22.9194	24.3095	26.0939
Q08AX8	Q08AX8	hmga2		High mobility group protein HMGA	2.20158	1.76661	0.00155072	-0.535034	1.82515	0.488311	1.66655	1.30179	0.0545087	0.82626	0.485032	0.610452	0.840288	1.05249	1	-2.4271	1.29018	0.060683	0.0824628	0.070306	0.861217	-0.673654	0.653833	0.647068	-1.54124	1.0831	0.358904	12	12	5	62.9	62.9	29.5	11.763	0	308.09	231450000000	433	33.0197	31.9002	33.7708	32.3619	27.7467	30.9534	32.0181
A0A1L8ESP4	A0A1L8ESP4	adnp			0.924387	0.820993	0.0649463	-0.534985	2.32905	0.509865	0.389402	0.282707	0.602536	-0.118803	0.060151	0.941278	0.508205	0.544002	1	0.066906	0.0252216	0.973569	1.28289	1.71829	0.0719161	0.545773	0.53617	0.71891	0.0125828	0.00565127	0.997354	79	35	35	69.2	36.4	36.4	122.72	0	323.31	40106000000	775	29.2913	28.4687	29.5287	27.7775	26.7084	29.2252	30.6413
Q7ZWY3;B7ZPK2;P51644	Q7ZWY3;B7ZPK2;P51644	arf4	ADP-ribosylation factor 4	Small GTPase superfamily, ARF type;Small GTPase superfamily, ARF/SAR type	-3.04411	2.29752	0.00121739	-0.531249	0.482018	0.469536	-3.57536	3.34818	0	-2.36489	1.34906	0.2085	-1.21047	0.751858	1	2.6884	1.8783	0.0119238	-0.14298	0.0569027	0.841484	-0.766276	0.462081	0.68889	0.202047	0.0728151	0.985087	10	10	5	65.2	65.2	30.3	20.362	0	80.853	6729100000	69	22.8705	25.5028	22.6902	22.3229	26.7138	25.8622	25.4567
Q4QQP4	Q4QQP4	rfc3			-0.637678	0.465025	0.302057	-0.525699	1.28194	0.451616	-1.16338	0.983887	0.115614	-1.3228	1.15094	0.265829	0.159418	0.428263	0.933352	2.26301	1.27926	0.0692377	1.93782	2.51605	0.0329934	1.2052	1.44271	0.223061	1.00996	1.09353	0.499975	43	43	43	87.6	87.6	87.6	40.341	0	323.31	111740000000	960	28.7695	29.5036	29.1541	27.854	28.8762	31.3638	33.1096
Q6NRM6	Q6NRM6	mcm9	DNA helicase MCM9 (EC 3.6.4.12) (Minichromosome maintenance 9)	Mini-chromosome maintenance protein	1.78753	1.91194	0.00132919	-0.524513	1.14822	0.461781	1.26301	1.19283	0.0768777	0.764199	0.515411	0.610668	0.498813	0.429888	1	4.25904	2.87448	0	6.31865	7.95846	0	5.60146	5.2521	0	5.07896	3.55394	0.02208	48	48	3	47.7	47.7	6.4	126.59	0	189.17	13331000000	464	22.5308	22.6603	22.6691	22.087	24.886	26.9778	28.5053
A0A1L8FNE1;Q5XH35;Q6NRT7	A0A1L8FNE1;Q5XH35	akt1s1		Proline-rich AKT1 substrate 1 protein	-1.83604	1.87823	0.00134591	-0.522305	0.49817	0.471049	-2.35835	3.20633	0	-1.40176	0.737052	0.466621	-0.956588	0.480034	1	2.22324	4.8923	0	0.596526	0.617892	0.309465	0	-4.34294e-08	1	0.592009	0.309819	0.962123	9	9	9	37.1	37.1	37.1	31.306	0	24.475	3492500000	33	22.7197	22.7459	22.3731	22.8532	25.0247	24.5005	24.9499
P52297	P52297	kpnb1	Importin subunit beta (Importin-90) (Karyopherin subunit beta) (p97)		-1.41812	1.3277	0.020378	-0.520251	0.19472	0.593726	-1.93837	0.816653	0.0852659	-1.76248	0.525647	0.545939	-0.175889	0.0340371	0.984289	2.32215	1.1026	0.0974567	1.21138	0.531524	0.221154	0.403519	0.0986008	0.890815	0.684093	0.160964	0.971833	50	8	1	59.9	9.1	1.6	97.185	0	317.47	28500000000	83	22.5581	27.2351	25.9866	26.5822	28.7495	27.0604	27.8339
Q6GPM6;O93530	Q6GPM6;O93530	wrn;ffa1	Werner syndrome ATP-dependent helicase homolog (EC 3.6.4.12) (Exonuclease WRN) (EC 3.1.-.-) (Focus-forming activity 1) (FFA-1)	DNA helicase, ATP-dependent, RecQ type	0.326112	0.233753	0.600639	-0.516552	1.94944	0.485923	-0.19044	0.123335	0.780155	-0.463922	0.289654	0.758742	0.273482	0.296424	0.917031	0.432073	0.192116	0.818343	1.06552	1.87904	0.0773055	0.33993	0.367636	0.803552	0.0372829	0.0193352	0.997585	103	103	6	66.9	66.9	3.5	161.13	0	323.31	99768000000	1959	30.1917	30.1485	30.4718	29.1112	28.3122	30.7149	32.3599
A0PCL5;Q07CZ6	A0PCL5;Q07CZ6	p60	Chromatin assembly factor 1		0.37551	0.869977	0.356317	-0.515952	1.1603	0.451927	-0.140442	0.219944	0.769869	-0.230473	0.409222	0.815081	0.0900307	0.128675	0.980048	1.12736	1.83841	0.119793	1.78341	3.88834	0.0238542	1.08214	2.78715	0.128614	0.958515	2.6852	0.275889	24	24	24	47.1	47.1	47.1	62.935	0	252.16	9574400000	197	25.2563	25.1986	24.9757	25.759	26.1639	26.2116	27.2806
A0A1L8GPS3	A0A1L8GPS3	xpc		DNA repair protein Rad4	0.801915	1.48406	0.041967	-0.515617	1.18532	0.461123	0.286298	0.496699	0.594707	0.664753	0.623486	0.612498	-0.378455	0.341285	0.949893	0.804164	1.09032	0.315201	1.85418	3.7277	0.0214755	1.17285	2.64906	0.115498	1.50957	2.50547	0.165459	12	12	12	13.8	13.8	13.8	120.69	0	51.522	1790000000	43	22.785	22.8187	22.4419	22.7777	22.9893	23.0574	24.5997
A0A1L8HE45;Q2TAF1;A0A1L8H7J3;Q8AVX6;Q5BJ39	A0A1L8HE45;Q2TAF1;A0A1L8H7J3	thrap3;trap150	Thyroid hormone receptor-associated protein 3 (Thyroid hormone receptor-associated protein complex 150 kDa component) (Trap150)	THRAP3/BCLAF1 family;Thyroid hormone receptor-associated protein 3	1.27126	2.22307	0.00771028	-0.51133	0.800502	0.431343	0.759931	1.08302	0.170547	0.160732	0.108852	0.931959	0.599199	0.495429	1	0.26382	0.159429	0.873448	1.75705	1.98404	0.0472466	1.07795	0.986429	0.374931	0.536899	0.306745	0.965106	7	7	7	8.2	8.2	8.2	104.33	0	7.5782	995910000	39	24.6006	23.4209	22.5249	22.9088	22.5799	23.8356	24.725
A0A1L8FYP2;Q6GNV6	A0A1L8FYP2;Q6GNV6	rbbp8;ctip	DNA endonuclease RBBP8 (EC 3.1.-.-) (CtBP-interacting protein) (CtIP)	DNA endonuclease RBBP8;DNA endonuclease RBBP8-like	1.15789	1.48559	0.0235763	-0.50609	2.02589	0.481542	0.6518	0.728732	0.279214	0.187798	0.14043	0.905574	0.464003	0.71735	1	-0.297117	0.158707	0.870073	1.12578	1.93343	0.0712611	0.435903	0.505164	0.764813	-0.0532098	0.0321543	1	21	21	14	23.7	23.7	16.8	98.351	0	35.873	5821200000	246	26.7526	25.8733	26.7611	25.5424	24.2988	26.1376	27.4601
Q8JHD8;Q7ZTA4	Q8JHD8;Q7ZTA4	Hus1	Checkpoint protein Hus1 (Hus1 protein) (PCNA-like DNA checkpoint protein Hus1)	Cell cycle checkpoint, Hus1;Checkpoint protein Hus1/Mec3	-0.82035	0.819352	0.0833817	-0.50484	1.63697	0.466181	-1.32519	1.36196	0.0614703	-1.73443	1.85685	0.200451	0.40924	1.17735	1	2.61363	1.68658	0.0191936	2.05108	2.5297	0.0314043	1.37796	1.49773	0.176171	0.941631	0.947692	0.584765	9	9	9	39.4	39.4	39.4	32.03	0	39.823	2930700000	115	22.6526	24.3488	22.8713	22.5551	23.9007	25.9697	27.4289
Q498E8;A0A1L8F2P4	Q498E8;A0A1L8F2P4	cul4b		Cullin-4B	0.44666	0.421782	0.429868	-0.49535	1.271	0.445316	-0.0486898	0.034208	0.936831	-0.339968	0.254145	0.804902	0.291278	0.362305	0.942002	2.52389	1.12898	0.0819678	3.25193	1.87225	0.0306182	2.56655	1.39774	0.0942225	2.24764	1.10124	0.263492	46	46	6	48.4	48.4	9.1	99.074	0	202.29	17832000000	406	26.8895	26.1834	22.6431	24.9274	25.9602	27.842	29.4074
A0A1L8ELH0	A0A1L8ELH0	adnp			0.667363	0.563124	0.223712	-0.49523	2.25774	0.482744	0.172133	0.113547	0.797535	-0.281856	0.16685	0.873166	0.453989	0.584764	1	0.19277	0.0774479	0.918973	1.1708	1.76724	0.0726159	0.462282	0.487063	0.755401	-0.0203881	0.0101652	0.995487	83	83	39	72	72	39.1	122.45	0	323.31	135700000000	2080	30.7933	30.2469	31.1997	29.5624	28.5559	30.8157	32.573
A0A1L8HT59;A9ULU6;A0JPG5	A0A1L8HT59;A9ULU6;A0JPG5	immt	MICOS complex subunit MIC60 (Mitofilin)	Mitochondrial inner membrane protein Mitofilin	0.932057	0.633446	0.106539	-0.494032	0.794328	0.422574	0.438025	0.234303	0.614667	0.128043	0.0532727	0.940971	0.309982	0.220588	0.926561	1.35656	0.711458	0.292165	2.5503	5.29056	0.00712	1.87383	2.29429	0.0586374	1.53986	1.17352	0.329147	31	31	20	51.7	51.7	36	85.092	0	167.83	7317500000	261	24.9752	25.2241	24.9979	24.6293	23.8391	26.917	28.2308
A0A1L8I080;Q6ING8	A0A1L8I080;Q6ING8	UNG;UNG1	Uracil-DNA glycosylase (UDG) (EC 3.2.2.27)	Uracil-DNA glycosylase family 1	0.347069	0.790207	0.405252	-0.492547	1.54623	0.453145	-0.145477	0.260837	0.759495	0.2589	0.539535	0.79243	-0.404377	1.20056	1	1.92202	2.45459	0.0115126	2.52248	5.58732	0.00753077	1.86121	4.12696	0.0183614	2.23346	3.87866	0.069	12	12	12	54.3	54.3	54.3	33.949	0	49.131	1916200000	95	22.1627	22.591	22.3501	22.5082	23.5173	24.3312	25.4226
A0A1L8FB83	A0A1L8FB83			Translation initiation factor 2, alpha subunit	-2.10335	1.01152	0.01913	-0.492336	0.142866	0.649052	-2.59569	1.70558	0.0058	-1.25394	0.770017	0.469123	-1.34175	0.571491	1	2.55131	1.547	0.0276764	0.871955	0.294665	0.401871	0.0285664	0.00852196	0.999455	1.24758	0.531276	0.726054	34	6	6	79.4	19	19	36.102	0	160.3	5193000000	85	22.6389	25.7128	22.5426	23.0212	24.9724	26.0594	27.2668
A0A1L8HXV8	A0A1L8HXV8	BLAST: ccdc171	BLAST: Coiled-coil domain-containing 171 (Xenopus tropicalis)		1.74412	1.34667	0.0109385	-0.491335	0.967998	0.439591	1.25279	0.873595	0.120956	0.929587	0.584442	0.597316	0.323202	0.360761	0.948504	1.3626	0.743873	0.279767	3.34494	6.62449	0.004624	2.68104	3.46461	0.0106452	2.33274	2.41671	0.122418	15	15	15	26.2	26.2	26.2	77.04	0	40.747	1786600000	109	22.4089	22.7478	22.8963	22.6288	21.7952	24.1713	26.1642
A0A1L8HRB0	A0A1L8HRB0	gtf2h2		TFIIH subunit Ssl1/p44	0.534847	0.402203	0.392752	-0.488645	1.20799	0.444615	0.0462022	0.0259846	0.946503	-0.540808	0.314646	0.721153	0.58701	0.57342	1	3.2142	2.10822	0.00253953	4.03309	6.76641	0.003775	3.35056	4.23747	0.00472	2.73955	2.26839	0.12035	27	27	2	69.1	69.1	3.5	44.86	0	148.15	21896000000	419	25.1431	24.8049	24.9709	24.7455	25.9128	28.4478	29.8371
Q7SYY7;A0A1L8HEC7	Q7SYY7;A0A1L8HEC7	hmgn2		High mobility group protein HMGN	2.66062	2.83173	0.00180645	-0.488465	0.482649	0.465758	2.17216	2.09699	0.00322222	2.19981	1.82491	0.150443	-0.0276523	0.0146826	0.994902	-2.82461	2.27952	0.00248182	0.0644722	0.0574673	0.888436	-0.59304	0.545605	0.707728	-0.60321	0.543177	0.874693	3	3	3	16.5	16.5	16.5	9.5366	0	9.672	1481200000	75	25.4452	24.2778	25.3826	24.8301	20.696	22.1685	23.6461
Q6DD84;Q643Y9;A0A1L8GWY2	Q6DD84;Q643Y9;A0A1L8GWY2	hmmr	Microtubule associated protein	Intracellular hyaluronic acid binding protein	-0.666875	0.640254	0.185103	-0.486996	0.1803	0.61595	-1.15387	0.454445	0.273106	-0.10908	0.0490153	0.945674	-1.04479	0.374784	1	2.16296	1.33999	0.0666329	1.78342	1.11424	0.0767835	1.20538	0.454192	0.617077	2.11455	1.21814	0.245851	37	37	37	38.2	38.2	38.2	136.75	0	182.91	15080000000	106	22.6334	25.6716	22.4639	25.0155	26.7575	25.4705	26.0048
Q6GNQ4	Q6GNQ4	gkap1-a	G kinase-anchoring protein 1-A	G kinase-anchoring protein 1	1.20115	1.59685	0.0202469	-0.48212	2.26619	0.485473	0.719033	0.866997	0.216349	0.22786	0.179116	0.891876	0.491173	0.794861	1	0.373312	0.214936	0.8187	1.82891	3.03096	0.0305197	1.16818	1.87128	0.173642	0.654978	0.544572	0.860801	15	15	11	46.8	46.8	34.9	41.044	0	40.235	2774100000	170	24.8244	24.0843	25.2123	23.9816	23.3209	25.1884	26.3531
A0A1L8G3G3;Q5HZL6	A0A1L8G3G3;Q5HZL6	prim2	DNA primase large subunit (EC 2.7.7.-)	DNA primase large subunit, eukaryotic/archaeal;DNA primase, large subunit, eukaryotic	-2.05189	2.60191	0.000767123	-0.480543	0.323886	0.510661	-2.53243	2.37888	0	-1.87813	1.1201	0.242363	-0.6543	0.270683	0.971886	3.02601	2.10955	0.00214118	1.25714	0.776523	0.150187	0.601559	0.29881	0.770681	1.20612	0.592661	0.682436	27	27	27	62.6	62.6	62.6	59.583	0	308.37	9669000000	251	22.4211	25.3661	22.8104	24.6509	26.7055	26.7276	27.6744
Q6P283	Q6P283	ccdc71		Coiled-coil domain-containing protein 71/71L	1.50165	1.22494	0.0214667	-0.479358	1.37227	0.438919	1.02229	0.770041	0.16806	0.40925	0.190636	0.820052	0.61304	0.48857	1	0.0766897	0.029273	0.968857	1.82821	2.93718	0.030487	1.17016	1.55221	0.214339	0.539384	0.281744	0.959426	17	17	14	44.6	44.6	40.2	41.137	0	55.044	3335000000	194	25.6778	24.3113	25.0236	24.5642	22.7162	25.1143	26.8307
A5D8N3	A5D8N3	jrk			0.808115	0.566365	0.164487	-0.4781	1.10063	0.444101	0.330015	0.18478	0.683469	-0.0469322	0.0212728	0.969046	0.376947	0.402499	0.968768	0.89364	0.355682	0.611409	1.96468	1.72439	0.0489031	1.30338	0.94899	0.316127	0.900855	0.501487	0.813536	23	22	22	42.2	41	41	69.095	0	121.58	8405400000	379	26.1597	25.8229	26.351	23.7085	24.069	26.8664	28.3853
Q9I988;Q98UF2	Q9I988;Q98UF2	hmgn1;hmg-14	High mobility group HMG-14 (	High mobility group protein HMGN	2.55182	2.35311	0.000918033	-0.476635	0.805441	0.42742	2.07518	1.82155	0.0137505	1.15527	0.822091	0.46656	0.919913	0.945844	1	-2.73195	1.63967	0.0188913	0.0675502	0.0475562	0.894125	-0.591255	0.450284	0.730627	-1.53064	1.01998	0.382261	7	7	7	50	50	50	11.566	0	139.33	4252000000	183	28.2474	26.3265	27.5739	26.3981	22.3613	24.6736	26.0886
A0A1L8H502;Q7SYR0	A0A1L8H502;Q7SYR0	chmp2b-a	Charged multivesicular body protein 2b-A (Chromatin-modifying protein 2b-A) (CHMP2b-A)	Snf7 family	0.168065	0.256478	0.704567	-0.474986	0.424006	0.483683	-0.306921	0.227961	0.665482	-0.314775	0.230463	0.824653	0.00785303	0.00378949	0.997617	1.58894	2.02312	0.0435487	2.01971	2.65172	0.0301612	1.28734	0.975525	0.310013	1.16681	0.861217	0.536107	6	6	2	24.8	24.8	8.4	23.85	0	13.606	2321600000	60	22.376	23.9222	22.4396	22.3304	24.3684	23.8861	24.7278
A0A1L8HXF7	A0A1L8HXF7			Microtubule associated protein 1;Microtubule-associated protein 1S	0.380123	0.346658	0.513666	-0.474972	1.25898	0.446257	-0.0948496	0.0706027	0.88531	-0.295652	0.265605	0.81951	0.200803	0.557318	0.923856	0.56361	0.302797	0.712712	1.26061	2.20984	0.0631048	0.571865	0.701052	0.671449	0.333075	0.372538	0.967007	47	47	47	34.4	34.4	34.4	143.46	0	323.31	131350000000	1000	30.82	30.5818	30.7603	29.6741	29.2513	31.2463	32.8195
A0A1L8GLK3	A0A1L8GLK3	rfwd3		E3 ubiquitin-protein ligase RFWD3	0.453127	0.633371	0.33869	-0.473539	1.20002	0.445766	-0.020412	0.0181171	0.967809	-0.10864	0.0659632	0.944346	0.0882282	0.0600547	0.984703	3.10852	2.13551	0.0023234	3.83137	3.36472	0.00757288	3.17788	2.63839	0.016987	3.06614	1.90867	0.122958	23	23	7	34.2	34.2	11.7	82.409	0	68.396	5957800000	170	22.4653	24.7238	22.8737	22.4402	24.8325	26.296	27.5921
A0A1L8HZH1;Q2TAH7;Q5FWP3	A0A1L8HZH1	supt16h			0.538942	0.428196	0.376604	-0.471964	1.24715	0.446776	0.0669775	0.0409964	0.926406	-0.320975	0.206871	0.836897	0.387953	0.555157	0.990506	1.11901	0.582805	0.393504	1.95167	2.31378	0.0363077	1.27936	1.31159	0.22604	0.862502	0.61794	0.770797	91	32	32	62.1	25.7	25.7	118.69	0	323.31	41816000000	585	28.3648	28.0878	28.4368	26.6235	26.8684	29.3598	30.7126
Q5U249;A0A1L8G7Z4;Q6NRN7;Q91552	Q5U249;A0A1L8G7Z4	ahctf1;elys	Protein ELYS (Protein MEL-28) (xELYS)		1.71586	3.5153	0.000875	-0.471573	1.06762	0.437729	1.24429	3.01647	0.019409	1.37428	1.31317	0.225641	-0.129995	0.0845886	0.979475	-1.56993	2.11459	0.0393162	0.42871	0.766761	0.360932	-0.236583	0.328858	0.842772	-0.151623	0.125853	0.987937	76	76	63	42.7	42.7	37	268.44	0	323.31	29386000000	769	28.5489	28.4678	28.1242	27.7409	26.0747	26.6351	27.6521
A0A1L8F6Y3	A0A1L8F6Y3	acrc			1.60052	1.46954	0.0100709	-0.471518	1.07051	0.441003	1.129	1.00307	0.116217	0.558112	0.356553	0.692117	0.570888	0.676778	1	-0.23546	0.0936911	0.902147	1.65243	1.88436	0.0508549	0.978005	0.946731	0.421059	0.381203	0.203348	0.975559	39	39	39	48.2	48.2	48.2	67.065	0	283.86	35660000000	635	29.321	27.8655	29.2945	27.7203	26.204	28.5679	30.1217
B7ZR08;A0A1L8GH30;Q6WKW9	B7ZR08;A0A1L8GH30;Q6WKW9	hmgxb4;hmg2l1	HMG box-containing protein 4 (High mobility group protein 2-like 1) (xHMG2L1)		1.79762	1.98057	0.00138065	-0.470665	2.12233	0.475567	1.32696	1.43897	0.0588727	0.74113	0.577985	0.603042	0.585827	0.785406	1	-0.400785	0.192412	0.822132	1.65696	2.15715	0.0451327	0.999797	1.1609	0.348895	0.390025	0.239439	0.973134	16	16	16	27.5	27.5	27.5	60.745	0	83.045	6032400000	236	26.4218	25.6201	26.8108	25.0157	23.7779	25.8852	27.2314
A0A1L8HYF4;Q6DDH2	A0A1L8HYF4;Q6DDH2	rmi1	RecQ-mediated genome instability protein 1		-1.34674	0.824983	0.0405981	-0.470268	0.216782	0.583246	-1.81701	1.39727	0.0446753	-1.69047	1.22962	0.244972	-0.126544	0.0569507	0.985469	2.59914	1.48329	0.0315084	1.48694	0.748264	0.137167	0.967621	0.548588	0.598896	0.810366	0.388566	0.888033	11	11	11	27	27	27	56.601	0	195.04	3377500000	105	22.6595	25.2511	22.8481	22.4593	24.2518	26.0342	27.5622
A0A1L8GNC8	A0A1L8GNC8	tcf20			1.65573	2.05934	0.00131288	-0.468485	1.98281	0.468524	1.18725	1.49896	0.0625227	1.21186	1.20834	0.284751	-0.02461	0.0255273	0.997971	-0.439143	0.254713	0.780322	1.49258	2.84661	0.038732	0.82912	1.42641	0.373869	0.815837	1.02329	0.62328	68	68	47	48.8	48.8	37	202.89	0	323.31	22900000000	703	27.8403	27.2577	27.5975	26.7235	25.3139	27.049	28.5443
Q5BIY2;Q1L721	Q5BIY2;Q1L721	rnf138;narf	E3 ubiquitin-protein ligase RNF138 (EC 2.3.2.27) (Nemo-like kinase-associated RING finger protein) (NLK-associated RING finger protein) (xNARF) (RING finger protein 138) (RING-type E3 ubiquitin transferase RNF138)		-0.943366	0.83845	0.0597518	-0.466724	0.33232	0.510558	-1.41009	1.70311	0.0471773	-0.709073	0.632532	0.602669	-0.701016	0.574948	1	1.9316	2.01409	0.0200743	1.1572	1.06661	0.115228	0.467911	0.415304	0.768073	1.27092	1.59255	0.2865	6	6	6	28.8	28.8	28.8	25.451	0	14.415	1301000000	55	22.7476	22.7209	22.2792	22.3981	23.2427	24.6099	25.6944
A0A1L8I1I6	A0A1L8I1I6	gtf2h3		TFIIH subunit Tfb4/p34	0.393948	0.222033	0.585055	-0.45756	1.26276	0.448527	-0.0636125	0.0302293	0.934642	-0.71723	0.381803	0.637146	0.653617	0.706517	1	4.0735	2.10374	0	4.73715	4.25492	0.00372903	4.09319	3.54451	0.004425	3.41691	2.38778	0.0763404	9	9	9	33.5	33.5	33.5	37.846	0	85.414	9746300000	213	22.6607	24.452	22.5985	22.6354	24.6604	27.5295	29.1924
A0A1L8I229;P20911	A0A1L8I229;P20911	cdk7;mo15	Cyclin-dependent kinase 7 (EC 2.7.11.22) (EC 2.7.11.23) (40 kDa protein kinase) (CDC2/CDK2,4-activating kinase) (Cell division protein kinase 7) (P40 MO15)		1.31183	1.20883	0.0249408	-0.457109	1.04535	0.434955	0.854723	0.709076	0.215524	0.343983	0.188278	0.843566	0.510741	0.475488	1	0.890993	0.487984	0.512872	2.47115	3.60467	0.0133772	1.82608	2.29195	0.0593519	1.29234	0.930205	0.463823	19	19	19	47.4	47.4	47.4	40.935	0	67.392	10131000000	241	25.6198	25.1689	26.4115	25.2159	24.4404	26.5611	28.2312
A0A1L8HDB4;Q6NRZ5	A0A1L8HDB4;Q6NRZ5	rpa1	Replication protein A subunit	Replication factor A protein 1	0.426035	0.370571	0.471378	-0.453684	1.2887	0.445274	-0.0276489	0.0181564	0.966034	-0.332516	0.225053	0.819591	0.304867	0.353089	0.942198	0.649223	0.315961	0.681241	1.4107	1.9492	0.0619155	0.730172	0.743078	0.591199	0.391432	0.234477	0.972807	51	51	3	66.2	66.2	7.6	67.069	0	323.31	565200000000	2266	32.6958	32.2599	32.7401	31.1381	30.8915	33.1055	34.7127
A0A1L8G4Y7	A0A1L8G4Y7	rnf168;RNF168	E3 ubiquitin-protein ligase RNF168 (EC 2.3.2.27) (RING finger protein 168) (RING-type E3 ubiquitin transferase RNF168)	E3 ubiquitin-protein ligase RNF168	1.04601	0.792308	0.0550273	-0.45275	1.00105	0.430704	0.59326	0.381895	0.469396	0.307934	0.147629	0.879551	0.285326	0.226196	0.919645	3.19012	1.63722	0.0138887	4.50411	3.60216	0.00502222	3.86354	2.94364	0.00701176	3.55398	2.16759	0.100568	26	26	19	44.2	44.2	35.7	62.784	0	88.165	9096600000	239	22.3648	24.711	22.9278	24.4485	24.6978	26.8085	29.0195
Q498E7	Q498E7	smarcal1;harp	SWI/SNF-related matrix-associated actin-dependent regulator of chromatin subfamily A-like protein 1 (EC 3.6.4.-) (HepA-related protein) (Sucrose nonfermenting protein 2-like 1)	SWI/SNF-related matrix-associated actin-dependent regulator of chromatin subfamily A-like protein 1	1.29421	1.23366	0.0249994	-0.45242	1.44141	0.444413	0.841793	0.745641	0.20864	0.153848	0.0800402	0.942472	0.687945	0.755044	1	-0.158585	0.0661244	0.933256	1.4221	2.26854	0.0514352	0.768675	0.969448	0.496545	0.0569172	0.02749	1	54	54	3	57	57	4.4	106.53	0	323.31	31448000000	933	28.5576	28.3309	29.2108	27.67	26.2784	28.5133	30.1422
A0A1L8H4R2	A0A1L8H4R2	rpa1	Replication protein A subunit	Replication factor A protein 1	0.197547	0.129826	0.748137	-0.45002	0.986589	0.425813	-0.252473	0.175816	0.718456	-0.462008	0.315845	0.74337	0.209535	0.258837	0.926863	0.977092	0.527466	0.469218	1.46318	2.05628	0.0552824	0.817327	1.01001	0.465219	0.57912	0.427287	0.919691	38	20	20	53.6	33.6	33.6	65.058	0	319.82	30268000000	361	27.798	27.9984	27.8903	26.627	26.5403	28.786	30.4086
A0A1L8FAQ0	A0A1L8FAQ0	baz1a			1.2904	1.86027	0.00999219	-0.449078	0.549929	0.466249	0.841325	2.33811	0.0739734	1.30261	0.74588	0.467593	-0.46128	0.21409	0.933962	-1.55905	1.86765	0.0598352	0.0167851	0.0118484	0.972834	-0.62675	0.926212	0.592317	-0.2173	0.107449	0.987357	79	79	43	45.8	45.8	27.6	179.76	0	323.31	43680000000	593	28.7299	28.9415	28.5593	27.6569	26.1702	27.2323	27.7338
Q642S5;A0A1L8ENY1	Q642S5;A0A1L8ENY1	ccnt2		Cyclin-T2	1.56255	2.09275	0.00219191	-0.448575	0.512295	0.471433	1.11397	1.12274	0.102439	0.478448	0.471385	0.671379	0.635525	0.665153	1	0.379879	0.203843	0.8217	2.18627	2.35062	0.0325231	1.56977	1.24226	0.189634	0.907916	0.687265	0.709706	8	8	3	17.3	17.3	7.4	72.69	0	21.106	1362100000	78	22.3457	24.2992	22.7915	23.8993	22.4372	24.0786	25.1302
A9JSS1;A0A1L8GGL2;A0A1L8GNF0	A9JSS1;A0A1L8GGL2;A0A1L8GNF0	rnf2			-0.408903	0.434114	0.44897	-0.445185	0.715127	0.450699	-0.854088	1.24056	0.132193	-0.728867	0.861652	0.574273	-0.125221	0.154339	0.976309	1.12752	1.02794	0.244382	0.948897	1.52668	0.102741	0.392196	0.677767	0.751626	0.16217	0.274337	0.988037	8	8	6	31.5	31.5	22.3	37.583	0	13.581	778890000	25	22.6088	22.1993	22.7078	21.9694	22.168	23.9002	24.7148
A0A1L8GSI6	A0A1L8GSI6	ints14			0.18807	0.178765	0.719613	-0.444468	0.708938	0.451135	-0.256398	0.276259	0.669706	-0.321146	0.315346	0.793834	0.0647478	0.0696393	0.988242	1.43534	1.22033	0.144832	1.87282	2.60342	0.0325621	1.26214	1.70213	0.171676	1.17202	1.15818	0.41568	12	12	12	33.2	33.2	33.2	57.281	0	60.115	1760000000	96	22.8286	23.738	22.5653	22.5261	23.1715	24.3933	25.8221
A0A1L8GBB1;REV__Q0VH33;REV__A0A1L8GXX8;REV__A0A1L8GV22	A0A1L8GBB1				1.15241	0.992477	0.0389712	-0.444192	2.90743	0.480885	0.708222	0.555326	0.323309	0.271268	0.139284	0.901241	0.436954	0.44482	0.986087	0.917638	0.454952	0.527471	2.37937	3.67102	0.0130469	1.71832	2.56894	0.0573355	1.25451	0.874535	0.504743	184	184	184	74.7	74.7	74.7	230.1	0	323.31	138930000000	2715	29.6865	29.3841	30.4032	29.0253	28.2996	30.7812	32.4806
Q6IP89	Q6IP89	cdc6;cdc6B	Cell division control protein	Cell division protein Cdc6/18	1.49344	1.79655	0.00767442	-0.444177	1.45492	0.447043	1.04926	1.15516	0.109308	0.776588	0.78784	0.573759	0.272672	0.494699	0.942896	-0.68995	0.411226	0.620232	1.08312	2.11716	0.0725951	0.441839	0.577812	0.746364	0.138996	0.107747	0.986762	39	39	3	60.8	60.8	3.6	60.935	0	253.38	19510000000	479	28.0894	27.8001	28.7504	27.4813	25.5614	27.5863	28.9189
A0A1L8GSW6;Q4U2I1;Q98U15;A0A1L8H0P7	A0A1L8GSW6;Q4U2I1;Q98U15	tp53bp1	53BP1 protein (Fragment);p53-binding protein 1		0.935605	1.07903	0.0446097	-0.442902	2.77645	0.477162	0.492703	0.496931	0.458508	0.23359	0.137451	0.90201	0.259113	0.223589	0.920417	0.402937	0.218276	0.813537	1.62164	3.19565	0.0329162	0.982952	1.68643	0.247976	0.700189	0.44005	0.887854	68	68	68	42.5	42.5	42.5	239.03	0	323.31	19552000000	733	27.4013	26.9073	28.0151	27.0786	26.0968	27.8051	29.5028
A0A1L8F3G5;Q9W6K2	A0A1L8F3G5;Q9W6K2	exo1;exoi	Exonuclease 1 (EC 3.1.-.-) (Exonuclease I)	Exonuclease 1;XPG/Rad2 endonuclease	1.79083	1.79642	0.00248229	-0.442725	1.32147	0.441021	1.34811	1.32919	0.0615261	0.661667	0.471099	0.619861	0.686443	0.91518	1	4.46212	2.89487	0	6.52877	7.3018	0	5.88954	5.84352	0	5.17904	3.89055	0.0276	40	40	40	58.4	58.4	58.4	82.231	0	246.02	16196000000	445	22.5366	22.9223	23.0527	22.3482	25.2584	27.4035	28.997
Q6DCF6	Q6DCF6	efcab7	EF-hand calcium-binding domain-containing protein 7		0.460438	0.872927	0.260376	-0.441233	1.19784	0.433041	0.0192046	0.0238719	0.966836	-0.520625	0.718251	0.610648	0.53983	0.901513	1	1.03241	0.692787	0.361966	1.75125	1.52855	0.0627502	1.14064	0.867003	0.402406	0.578099	0.323545	0.959899	20	14	14	35.6	25.8	25.8	70.81	0	21.686	1722100000	64	24.9155	24.341	22.5975	22.5385	24.1406	24.239	25.8022
Q7T063	Q7T063	ppp3r1;CanB	CanB protein (Protein phospatase 3 regulatory subunit B alpha isoform type 1)		-1.81138	1.79792	0.00220465	-0.439849	0.239334	0.57545	-2.25123	2.22021	0	-2.53074	1.54657	0.1794	0.27951	0.10088	0.958516	2.56985	1.72671	0.0195018	0.891609	0.375953	0.341118	0.459459	0.186378	0.828947	0.276693	0.100591	0.988657	9	2	2	71.8	17.6	17.6	19.328	0	4.9667	4649500000	42	22.4329	25.5894	22.7619	22.2348	25.611	25.6339	26.343
Q9W623;Q9W622;Q7ZYE3	Q9W623;Q9W622;Q7ZYE3	Nek2	Nek2A		0.3764	0.266302	0.557325	-0.439592	0.795566	0.44059	-0.0631924	0.0372822	0.929273	0.0161104	0.00825377	0.99334	-0.0793028	0.0695756	0.988169	1.72398	1.06957	0.141836	2.37036	3.24991	0.0169347	1.74641	2.20174	0.0658143	1.79666	1.59592	0.20975	22	22	21	58.4	58.4	56.3	45.936	0	160.27	8128100000	210	25.5212	25.0842	25.429	24.2298	24.7995	26.8566	28.6347
A0A1L8HXL4;Q6GLI9	A0A1L8HXL4;Q6GLI9	polr1e;paf53;praf1	DNA-directed RNA polymerase I subunit RPA49 (RNA polymerase I subunit A49) (DNA-directed RNA polymerase I subunit E) (RNA polymerase I-associated factor 1) (RNA polymerase I-associated factor 53)	RNA polymerase I associated factor, A49-like	1.35996	3.26906	0.000859375	-0.438595	1.14033	0.429845	0.921364	3.15741	0.0533433	0.354024	0.804505	0.675095	0.567339	1.39672	1	-0.0281601	0.0443079	0.979828	1.39452	3.90336	0.0347282	0.794132	1.99273	0.30102	0.0481606	0.0803519	0.994976	6	6	6	19.1	19.1	19.1	47.366	0	20.582	560000000	39	22.7391	22.8232	22.6735	22.8131	22.6814	22.4755	23.3673
A0A1L8HP39;Q805A1	A0A1L8HP39;Q805A1	smc5;smc5l1	Structural maintenance of chromosomes protein 5 (SMC protein 5) (SMC-5)	Structural maintenance of chromosomes protein 5	1.1622	1.24332	0.0285021	-0.43542	0.64767	0.471044	0.726785	0.638403	0.278672	0.344646	0.2884	0.796492	0.382139	0.542174	0.974218	1.57023	0.890239	0.209665	3.00338	2.72616	0.0155183	2.38142	1.8899	0.0578164	1.96515	1.69456	0.177204	49	49	49	46.3	46.3	46.3	124.92	0	231.72	10976000000	432	24.5646	26.4777	25.271	23.9398	24.8955	27.0566	28.2718
Q800K6;Q7ZZY3	Q800K6;Q7ZZY3	topbp1-A;cut5	DNA topoisomerase 2-binding protein 1-A (Cut5 protein) (DNA topoisomerase II-binding protein 1-A) (TopBP1-A) (XtopBP)		1.07418	0.964352	0.0425333	-0.433767	1.11699	0.430049	0.64041	0.494195	0.391312	0.129655	0.0686433	0.937533	0.510756	0.581454	1	-0.319831	0.132935	0.875494	1.07077	1.57332	0.086606	0.418164	0.37851	0.778936	-0.122835	0.0626695	0.987416	108	108	3	71.6	71.6	2.8	169.29	0	323.31	225490000000	2815	31.8172	31.2444	32.1825	30.5969	29.0071	31.3447	33.097
A0A1L8GR90	A0A1L8GR90	tcof1			1.97787	1.98018	0.000820896	-0.433627	1.47799	0.444604	1.54425	1.49544	0.0503191	0.671865	0.397167	0.64	0.872383	0.812073	1	-0.869182	0.445501	0.542304	1.40897	2.08718	0.0576659	0.7615	0.825555	0.547533	-0.134015	0.058052	0.98588	59	59	4	32.7	32.7	1.8	165.8	0	323.31	94177000000	1547	30.8382	29.8374	31.0735	29.607	27.4083	29.7923	31.2693
Q4VT50	Q4VT50	fancd2;FANCD2	Fanconi anemia complementation group D2	Fanconi anaemia protein FANCD2	-0.474813	0.408222	0.420618	-0.428895	0.601635	0.469472	-0.903708	0.81876	0.177307	-1.11893	1.1076	0.366584	0.215225	0.24439	0.927518	2.53423	1.35707	0.0469879	2.34762	1.78355	0.0393826	1.72985	1.15355	0.189579	1.48366	0.937024	0.414672	55	55	5	39.8	39.8	3.3	162.57	0	323.31	21115000000	590	26.5175	27.2365	25.8638	24.073	26.6339	28.8237	30.1601
Q7ZXK5;A0A1L8HUD4;Q91764;Q7LZL5	Q7ZXK5;A0A1L8HUD4;Q91764		High mobility group protein 1 (Fragment);HMG-X protein	High mobility group protein HMGB2	1.32925	1.76963	0.0109807	-0.421585	1.20091	0.428233	0.907665	1.10542	0.134585	0.531906	0.430506	0.660177	0.375759	0.398067	0.958975	2.65305	2.04613	0.00796712	4.30445	6.10733	0.00642222	3.66019	4.51431	0.00643636	3.25301	2.72631	0.06486	20	13	13	58	35.8	35.8	24.222	0	219.34	272160000000	681	29.0693	28.3456	28.5827	28.3632	29.5489	31.5247	32.835
Q32NS7;Q8AVU3	Q32NS7;Q8AVU3	hmgb2		High mobility group protein HMGB2	1.58326	1.94355	0.00325622	-0.420108	1.01828	0.434459	1.16315	1.2866	0.0765818	0.541551	0.394343	0.676542	0.621597	0.641555	1	1.87574	1.30764	0.0891773	3.78517	5.06738	0.00385333	3.13802	3.5803	0.00661463	2.4869	1.93763	0.126767	24	24	16	64.9	64.9	38.9	24.129	0	323.31	392410000000	1191	30.2862	29.1547	30.129	29.6762	29.8987	31.8797	33.4078
Q6P9I7	Q6P9I7	smc6;smc6l1	Structural maintenance of chromosomes protein 6 (SMC protein 6) (SMC-6) (xSMC6)	Structural maintenance of chromosomes protein 6	1.00192	0.838782	0.053317	-0.419345	0.980711	0.43483	0.582573	0.414048	0.456685	0.0809426	0.0370903	0.953674	0.50163	0.439106	1	0.956677	0.457966	0.517512	2.25851	2.76137	0.0287036	1.63137	1.66175	0.122004	1.1033	0.664478	0.668517	89	89	3	72	72	3.1	130.51	0	323.31	72093000000	1581	29.483	28.5569	29.1302	27.6306	27.432	29.9769	31.5548
A0A1L8FDP8;Q6IP74;A9ULV1;Q7SZ21;A0A1L8H514;Q6NU71;A0A1L8HCX3;Q6GM50	A0A1L8FDP8	smc3	Structural maintenance of chromosomes protein	Structural maintenance of chromosomes protein	1.84609	1.70876	0.00238681	-0.416595	0.564295	0.472855	1.42949	1.13329	0.0703068	0.598155	0.29255	0.72187	0.831338	0.541683	1	-0.969413	0.503266	0.484444	1.12202	1.45017	0.0888957	0.53027	0.388434	0.768637	-0.416141	0.161558	0.975811	128	8	8	70.9	7.4	7.4	140.66	0	71.246	2817000000	61	26.301	24.9691	25.6114	24.4681	22.3935	24.4708	26.2471
A0A1L8FDZ1	A0A1L8FDZ1				0.993238	1.16819	0.0391895	-0.413888	1.19132	0.420864	0.57935	0.678717	0.337531	0.00680494	0.00492196	0.994817	0.572545	1.40598	1	-0.26726	0.144898	0.877196	1.00642	1.81354	0.0832635	0.39817	0.644293	0.75411	-0.201455	0.164011	0.985687	131	36	36	57.3	20.5	20.5	212.91	0	323.31	20153000000	617	27.8087	27.8546	28.0723	26.975	25.9473	27.5545	29.1126
Q4VT51	Q4VT51	fanca;FANCA	Fanconi anemia complementation group A	Fanconi anaemia group A protein	0.59082	0.434349	0.345779	-0.410356	0.951607	0.440846	0.180465	0.104449	0.799765	-0.203305	0.103272	0.924093	0.38377	0.367511	0.956948	0.236433	0.093732	0.902926	1.10893	1.606	0.0821549	0.5049	0.46056	0.74822	0.0950599	0.0468834	0.991271	52	52	52	40.4	40.4	40.4	161.25	0	283.54	22063000000	567	28.256	27.741	28.385	26.801	25.8384	28.3089	29.9627
A0A1L8HMV7;Q6P430;Q0IH27	A0A1L8HMV7;Q6P430;Q0IH27	hmg20b	Hmg20b protein		0.971029	1.64701	0.0269276	-0.409534	1.10744	0.432817	0.561495	0.868054	0.294496	0.318419	0.403276	0.78199	0.243075	0.459862	0.938282	2.10629	2.17109	0.0137447	3.33053	5.58853	0.0034	2.74833	4.14243	0.00695385	2.47824	3.12127	0.0765273	12	12	12	42.6	42.6	42.6	36.702	0	23.245	1878400000	102	22.4024	22.3106	22.6077	22.0299	23.4075	24.3232	25.8345
A9P535;A0A1L8H7W7	A9P535;A0A1L8H7W7	kdm1a	LSD1 (Fragment)	Histone lysine-specific demethylase	-0.0211401	0.011699	0.969626	-0.409144	0.744203	0.470133	-0.430285	0.299521	0.579199	-0.631447	0.439815	0.632049	0.201163	0.241402	0.935874	0.996909	0.498622	0.483114	1.27521	1.63487	0.0712365	0.664387	0.660752	0.644129	0.432295	0.28905	0.962232	44	44	11	63.7	63.7	15.8	87.697	0	323.31	61716000000	915	28.9334	29.2419	29.0863	27.6607	27.6285	29.9466	31.7232
Q2NLA7;P31669;Q566G1	Q2NLA7;P31669	parp1	Poly [ADP-ribose] polymerase 1 (PARP-1) (EC 2.4.2.30) (ADP-ribosyltransferase diphtheria toxin-like 1) (ARTD1) (NAD(+) ADP-ribosyltransferase 1) (ADPRT 1) (Poly[ADP-ribose] synthase 1) (Fragment)	Poly [ADP-ribose] polymerase	0.793747	0.593419	0.157427	-0.407594	1.30053	0.42532	0.386154	0.249665	0.623045	-0.243108	0.137617	0.901986	0.629262	1.20175	1	0.694201	0.30523	0.679009	1.82463	2.87302	0.0311831	1.18499	1.54643	0.212755	0.522394	0.389187	0.945861	97	97	97	76.6	76.6	76.6	112.7	0	323.31	800920000000	3300	32.2012	32.8666	33.1805	31.8609	30.9125	33.2749	35.3499
Q5PQ98;Q4QQZ8;P23330	Q5PQ98;Q4QQZ8;P23330	tubg1	Tubulin gamma-1 chain (Gamma-1-tubulin) (xGAM)	Gamma tubulin;Tubulin	-1.2564	1.4826	0.0209555	-0.406614	0.702149	0.465651	-1.66302	2.18252	0.0161732	-2.20132	1.68796	0.172047	0.538303	0.387813	1	3.32665	2.0552	0.002275	2.33875	1.92319	0.0365446	1.75718	1.54693	0.121679	1.06977	0.624169	0.702837	19	19	19	53.9	53.9	53.9	51.145	0	302.27	5748600000	148	22.1383	24.9321	22.6583	22.9779	25.112	26.5116	28.1334
A0A1L8GP12;Q6EKW2	A0A1L8GP12;Q6EKW2	atrip	Rad26	ATR-interacting protein	1.13988	0.97962	0.039965	-0.404927	1.89631	0.442405	0.734958	0.568316	0.307272	0.147122	0.0717792	0.941824	0.587835	0.635616	1	-0.054575	0.0204041	0.979652	1.37787	2.28478	0.0547315	0.767499	0.97908	0.498703	0.154249	0.078542	0.9812	40	32	4	52.4	41.9	7.8	88.981	0	323.31	46662000000	784	29.3995	28.7393	29.72	28.3273	26.8783	29.1629	31.0484
Q6PCJ2;A0A1L8G7W5	Q6PCJ2;A0A1L8G7W5	polr1b	DNA-directed RNA polymerase subunit beta (EC 2.7.7.6)	DNA-directed RNA polymerase, subunit 2	0.894295	0.956177	0.0532191	-0.402368	1.35982	0.426518	0.491928	0.449211	0.476067	-0.262865	0.184727	0.870465	0.754793	1.22235	1	0.314645	0.164034	0.863139	1.46094	2.75792	0.042105	0.883848	1.27937	0.373909	0.106803	0.0712539	0.987694	21	21	21	21.1	21.1	21.1	128.21	0	64.342	2954400000	146	24.9912	24.5261	24.8843	23.8576	23.1545	25.0827	26.5367
Q6GPS3;A0A1L8GSF3	Q6GPS3;A0A1L8GSF3	tipin			0.51628	1.0427	0.172411	-0.402027	4.55481	0.469421	0.114253	0.174061	0.806996	0.0269423	0.034893	0.970952	0.0873103	0.48847	0.975552	1.78777	1.94952	0.0318994	2.56282	4.95108	0.00687018	1.98662	3.93287	0.01689	1.87015	2.97802	0.118641	10	10	4	24.7	24.7	11.9	40.393	0	37.334	2810800000	95	22.7937	23.6597	23.0081	22.9408	24.0138	24.5955	26.1686
A0A1L8H7J6;A1L2H9	A0A1L8H7J6;A1L2H9	rpa2-b;repa2;rpa32;rpa34	Replication protein A 32 kDa subunit-B (RP-A p32) (Replication factor A protein 2) (RF-A protein 2) (Replication protein A 34 kDa subunit) (RP-A p34)	Replication factor A protein 2	-1.17818	1.00547	0.0376166	-0.401839	0.32851	0.541331	-1.58002	1.48323	0.05016	-1.24105	1.41551	0.230318	-0.338967	0.421793	0.950284	2.84641	1.34261	0.0390978	1.95126	1.03983	0.0775152	1.36655	0.680322	0.435926	1.66926	0.926494	0.390122	15	7	7	62.4	30.3	30.3	29.379	0	323.31	14387000000	195	25.2139	27.041	25.5473	22.7882	26.2211	28.4925	29.5852
Q6NUG3;A0A1L8I0W6;A0A1L8HQL7	Q6NUG3;A0A1L8I0W6	eif2b1		Initiation factor 2B-related	-0.87585	1.46154	0.037565	-0.399389	0.742951	0.468002	-1.27524	2.09238	0.0430585	-1.04707	1.82709	0.223828	-0.228165	0.403191	0.919485	1.55608	1.64127	0.0777992	0.95126	2.18762	0.0787341	0.37895	0.567441	0.767961	0.569587	1.86901	0.659519	13	13	13	47.7	47.7	47.7	33.576	0	140.26	5942000000	151	24.7416	25.0566	24.8113	24.3941	25.3529	26.18	27.6876
Q5M9A3;A0A1L8GAS6	Q5M9A3;A0A1L8GAS6	GFM1;EFG1	Elongation factor G, mitochondrial (EF-Gmt) (Elongation factor G 1, mitochondrial) (mEF-G 1) (Elongation factor G1)	Myeloid leukemia factor;Translation elongation factor EFG/EF2	1.22716	1.15883	0.0290122	-0.39749	1.11485	0.437031	0.829667	0.700525	0.222869	0.164762	0.0763702	0.943335	0.664905	0.539173	1	0.419941	0.220762	0.808833	1.794	2.43893	0.0361363	1.22443	1.4015	0.223561	0.659219	0.407932	0.913511	7	7	7	32.2	32.2	32.2	28.006	0	13.682	1419500000	75	24.2416	24.1412	24.2734	22.702	22.4617	24.5671	25.636
Q6INF9	Q6INF9	gtf2h4	General transcription factor IIH subunit 4	Transcription factor TFIIH subunit p52/Tfb2	0.220325	0.131731	0.73537	-0.39521	1.18719	0.437982	-0.174885	0.0995516	0.806756	-0.80623	0.462121	0.613815	0.631345	0.591137	1	3.55767	1.99088	0.00242667	4.04701	4.06793	0.00538095	3.46734	3.29449	0.00630698	2.81606	1.90189	0.121123	19	19	19	44	44	44	51.913	0	223.42	9755900000	189	24.0232	24.269	22.9931	22.4526	24.8109	27.2768	29.0169
A0A1L8G6R0	A0A1L8G6R0	wdr43			0.952588	1.03584	0.045179	-0.39451	1.10526	0.441727	0.558078	0.540023	0.402666	-0.129059	0.0918652	0.937615	0.687138	1.3844	1	0.662856	0.315503	0.678975	1.87046	1.75804	0.050034	1.29901	1.09029	0.267238	0.586665	0.371464	0.933621	14	14	1	30.9	30.9	1.7	72.645	0	38.175	2712900000	110	25.22	24.8135	25.1134	22.8209	23.6323	25.4607	26.881
A0A1L8EP73	A0A1L8EP73				0.589683	0.495769	0.307391	-0.393465	1.69647	0.433222	0.196218	0.135677	0.768772	0.334396	0.247359	0.811579	-0.138177	0.394108	0.952369	0.77463	0.502772	0.533236	1.4531	2.02016	0.0570632	0.892026	1.12446	0.400786	0.997331	1.30336	0.444033	28	6	6	43	11	11	81.804	0	13.55	1208700000	39	22.3978	24.0369	23.8021	22.9559	22.59	23.8569	25.4488
Q6GPC2;A0A1L8HMW2;O93399	Q6GPC2;A0A1L8HMW2;O93399	lmnb2	Lamin B2 (Fragment);Lmnb2-A-prov protein	Intermediate filament protein	0.956497	0.839135	0.0576679	-0.393009	0.79992	0.469621	0.563488	0.441554	0.450976	-0.0904384	0.0492653	0.945071	0.653926	0.856161	1	1.10062	0.507248	0.451756	2.38441	2.2265	0.0312343	1.82223	1.60798	0.11103	1.14826	0.744541	0.605246	17	14	2	29.3	25.8	4	71.261	0	19.027	1230600000	68	22.4995	24.4579	22.2224	22.1455	21.8351	24.4547	25.8081
A0A1L8F8J6	A0A1L8F8J6	cchcr1		Coiled-coil alpha-helical rod protein 1	0.948564	1.59116	0.0296168	-0.39245	1.53994	0.428823	0.556114	0.883442	0.293853	0.262225	0.317051	0.817903	0.293889	0.741302	0.976734	1.40364	0.932102	0.217964	2.60639	2.42265	0.0284496	2.03984	1.84509	0.0700583	1.71907	1.38748	0.249319	14	14	14	22	22	22	86.62	0	36.496	1982500000	108	22.3088	23.6073	24.6411	22.34	23.5855	24.5946	26.0647
A0A1L8GYP5;Q6NRQ4	A0A1L8GYP5	arid2			0.90269	0.613326	0.120743	-0.39084	0.982873	0.452357	0.51185	0.304277	0.548303	0.107275	0.0459468	0.944049	0.404575	0.376486	0.967268	1.00529	0.420946	0.53156	2.16955	2.0982	0.0356744	1.59449	1.38622	0.161731	1.1667	0.679808	0.642888	41	41	14	25.7	25.7	10.3	196.52	0	126.05	6906000000	237	25.2691	25.8382	26.2406	23.7746	23.8326	26.7278	28.2228
Q6NRU3;A0A1L8HGA4	Q6NRU3;A0A1L8HGA4	rfc2			-0.663208	0.480815	0.274544	-0.388939	0.823745	0.470005	-1.05215	0.866719	0.145165	-1.13561	0.946716	0.424206	0.0834651	0.165259	0.981315	2.42386	1.31432	0.0595633	2.0741	2.20961	0.0366313	1.47646	1.5242	0.158006	1.35693	1.27364	0.342281	29	29	29	84.5	84.5	84.5	38.456	0	323.31	122630000000	899	28.6182	29.6638	29.119	27.5368	28.9236	31.4394	33.1647
A0A1L8FHQ4;Q71R47	A0A1L8FHQ4	Mll	Histone-lysine N-methyltransferase (EC 2.1.1.43)		0.549575	0.551618	0.301833	-0.3888	1.34046	0.430776	0.160776	0.126169	0.795118	-0.455485	0.373468	0.723311	0.616261	1.06785	1	0.858423	0.434807	0.550153	1.65467	1.56886	0.0641845	1.0946	0.950008	0.383565	0.457985	0.263108	0.963755	15	15	7	8	8	4.2	297.14	0	40.737	1621500000	92	22.6314	24.1331	24.8388	22.5724	22.817	24.7963	26.0307
Q50JE6;A0A1L8FXP2;A9ULW2	Q50JE6;A0A1L8FXP2;A9ULW2	wrnip1;WRNIP1	Werner helicase interacting protein 1		0.976828	1.02007	0.0447611	-0.388092	0.894748	0.465083	0.588736	0.519681	0.400413	-0.129333	0.067935	0.93777	0.718068	0.672941	1	5.32543	3.40416	0	6.58631	7.15405	0	6.00257	5.42102	0	5.26241	3.51	0.0245333	32	32	32	59.1	59.1	59.1	62.426	0	265.23	19091000000	560	22.1116	22.8786	22.5395	22.7891	26.0358	28.139	29.596
A0A1L8EYD6;A0A1L8EQQ7;Q5XG24;Q3KPW1	A0A1L8EYD6;A0A1L8EQQ7;Q5XG24;Q3KPW1	rnps1-b	RNA-binding protein with serine-rich domain 1-B		0.668053	1.09408	0.0853957	-0.387276	1.5902	0.426402	0.280777	0.391135	0.619792	0.223616	0.24052	0.867277	0.0571618	0.0859124	0.985801	1.42013	1.11118	0.172528	2.33891	2.80959	0.0239229	1.77991	2.17548	0.0652691	1.6979	1.56241	0.219531	4	4	4	17.5	17.5	17.5	34.723	0	11.807	1673700000	106	22.4092	24.1475	22.8965	22.3313	23.092	24.4083	25.6332
A0A1L8GB89;Q6INS5	A0A1L8GB89;Q6INS5	rnf168	E3 ubiquitin-protein ligase rnf168 (EC 2.3.2.27) (RING finger protein 168) (RING-type E3 ubiquitin transferase rnf168)	E3 ubiquitin-protein ligase RNF168	1.53107	1.15095	0.0226835	-0.386642	0.78128	0.466682	1.14443	0.776761	0.149936	0.616655	0.271932	0.726498	0.527775	0.335912	0.972781	2.39999	1.42474	0.0444206	4.18068	7.15543	0	3.61501	4.24327	0.00524444	3.06978	2.00795	0.119156	26	18	18	42.8	31.5	31.5	63.773	0	62.047	3485000000	176	22.8188	22.4543	22.5019	22.7369	22.5995	25.2075	26.936
Q641F4;A0A1L8GUQ0	Q641F4	nedd1			0.824965	1.18737	0.0481739	-0.38451	1.28666	0.434607	0.440455	0.537073	0.472782	0.265295	0.204635	0.864368	0.17516	0.172222	0.957397	1.15354	0.91124	0.264798	2.2468	3.72784	0.0130824	1.6791	2.43586	0.0607273	1.47948	1.23166	0.322846	18	18	2	29.8	29.8	3.2	71.51	0	104.81	6354200000	205	25.2396	24.1959	25.3543	25.0626	24.6217	26.2421	27.4853
A0A1L8ETE2;A0A1L8ETF2;Q6NTQ1	A0A1L8ETE2;A0A1L8ETF2;Q6NTQ1			Fanconi anemia-associated protein of 100kDa	0.0818243	0.0573019	0.87849	-0.381975	0.677189	0.471254	-0.30015	0.215545	0.674092	-0.662821	0.504979	0.613446	0.36267	0.369088	0.946702	0.921352	0.532447	0.478328	1.28037	2.027	0.0670746	0.713273	0.693799	0.615051	0.323563	0.204212	0.978546	28	28	28	35.2	35.2	35.2	93.99	0	160.07	11655000000	335	26.542	27.0511	26.6665	25.5714	25.5159	27.5163	29.1135
A0A1L8FYG2;E5LG93;Q2VPF4;Q6DDG1	A0A1L8FYG2;E5LG93	cep192	Centrosomal protein		0.790272	0.73386	0.11143	-0.381303	0.682833	0.471786	0.408969	0.318447	0.580426	-0.0489626	0.0263915	0.964929	0.457932	0.464471	1	2.82572	1.80293	0.0119326	3.89825	3.86244	0.00491304	3.32434	3.04498	0.00947143	2.84124	2.0561	0.116922	66	66	66	31.8	31.8	31.8	289.06	0	300.89	16944000000	568	25.7549	23.913	25.4515	24.4316	26.1316	27.2797	29.6361
A0A1L8HH08	A0A1L8HH08	cul4a			-0.418531	0.413829	0.450913	-0.378004	0.598502	0.483821	-0.796535	0.925247	0.181427	-0.94593	1.22204	0.403106	0.149395	0.258755	0.950236	3.24308	1.75938	0.00927368	3.10724	2.08817	0.0284348	2.54424	1.6512	0.0645664	2.36242	1.52655	0.178711	43	33	10	49.3	41.2	13.9	87.846	0	167.4	11503000000	317	24.8493	26.3442	22.6922	24.01	26.2036	27.7959	29.3211
A0A1L8HPV8;Q6DFH2;A0A1L8HZS1	A0A1L8HPV8;Q6DFH2	parp2	Poly [ADP-ribose] polymerase (PARP) (EC 2.4.2.30)		1.25848	2.04169	0.0100269	-0.377102	0.887792	0.468954	0.881373	1.24458	0.127541	0.452403	0.659484	0.636814	0.42897	1.05537	1	1.95648	1.93511	0.022943	3.4671	7.35414	0.00608421	2.91485	4.32418	0.00528	2.45805	3.86967	0.0650571	12	12	12	19.4	19.4	19.4	84.161	0	47.064	2090400000	78	22.6127	22.641	22.3351	22.5171	23.2665	24.7531	25.8284
A0A1L8HMX2	A0A1L8HMX2	hdgfrp2			1.94895	2.1971	0.000964912	-0.375083	0.753832	0.466333	1.57387	1.62285	0.0432723	1.16484	0.818724	0.469288	0.409028	0.294284	0.957456	1.77338	1.09056	0.13136	3.98877	3.73849	0.00585833	3.42459	2.88885	0.0104542	2.99262	1.85136	0.121262	25	13	13	34.4	24.3	24.3	71.644	0	111.89	9247000000	187	24.6475	22.9192	25.1373	24.5073	24.2432	26.5459	27.5727
Q5SDB4	Q5SDB4	atrip	ATR-interacting protein	ATR-interacting protein	1.2781	1.13507	0.0279219	-0.37507	1.16389	0.447719	0.903033	0.729077	0.199569	0.26314	0.128619	0.901796	0.639893	0.576178	1	-0.477228	0.20792	0.804797	1.08604	1.57012	0.0856876	0.510045	0.502167	0.747278	-0.152595	0.06859	0.985939	44	44	5	57.3	57.3	7.7	89.197	0	323.31	32448000000	804	29.2429	28.2331	29.4786	27.9921	26.1092	28.6222	30.1568
B6CHA3;Q2TAH0;Q6IP39;Q52L17;A0A1L8HMS7;A0A1L8HMR7;A0A1L8HMP7;A0A1L8HMR0	B6CHA3;Q2TAH0;Q6IP39;Q52L17;A0A1L8HMS7	uhrf1;np95	E3 ubiquitin-protein ligase UHRF1 (EC 2.3.2.27) (Nuclear zinc finger protein Np95) (XNp95) (RING-type E3 ubiquitin transferase UHRF1) (Ubiquitin-like PHD and RING finger domain-containing protein 1) (Ubiquitin-like-containing PHD and RING finger domains protein 1)		0.42934	0.484162	0.415397	-0.37401	1.85355	0.427241	0.0553298	0.0475698	0.927755	0.0396843	0.0342833	0.964651	0.0156455	0.0588379	0.996837	0.186571	0.102058	0.904071	0.893668	2.4336	0.0796689	0.330766	0.564966	0.779765	0.281593	0.390244	0.980909	40	24	24	50.6	34.2	34.2	86.973	0	323.31	14508000000	451	26.8651	26.8713	27.592	26.7894	25.7607	27.3871	28.8629
A0A1L8HYI1;D2CGM1	A0A1L8HYI1;D2CGM1	fancc	Fanconi anemia complementation group C	Fanconi anaemia group C protein	-1.60677	1.62828	0.00815426	-0.370189	0.370792	0.539032	-1.97696	1.70852	0.0195788	-1.97595	2.08346	0.136592	-0.00101662	0.000834328	1	2.1721	1.30804	0.0696569	0.819834	0.707917	0.225036	0.20797	0.100051	0.914346	0.259772	0.169307	0.99287	13	13	13	29.6	29.6	29.6	63.174	0	51.371	2309700000	63	22.8613	24.8062	22.6503	22.7448	23.5702	25.8715	27.0132
B7ZR58;Q90X95;A0A1L8EWU9	B7ZR58;Q90X95;A0A1L8EWU9	bard1	BARD1 protein;BRCA1-associated RING domain protein	BRCA1-associated RING domain protein 1	1.01102	1.2924	0.0340281	-0.369058	0.566747	0.492614	0.641963	0.71708	0.289627	0.6685	0.742238	0.584987	-0.0265374	0.0267694	0.999113	0.679579	0.403228	0.621504	1.90493	1.95488	0.0423488	1.369	1.19371	0.228017	1.36651	1.10397	0.383965	11	11	11	16.8	16.8	16.8	86.617	0	20.069	1514000000	85	22.3438	24.2797	23.755	22.357	22.4591	24.1281	25.1411
A0A1L8I1A6	A0A1L8I1A6	trafd1			0.932258	1.5581	0.0304276	-0.368008	1.36015	0.440026	0.56425	0.861963	0.294508	0.202526	0.207958	0.891519	0.361725	0.676392	1	0.507235	0.3807	0.687404	1.71049	3.30712	0.0307125	1.1578	1.90146	0.17368	0.769395	0.767954	0.737471	27	27	21	50.7	50.7	40.6	68.317	0	111.63	7892100000	337	25.8369	25.2626	26.2293	25.303	25.0883	25.9343	27.6381
A0A1L8HCW5	A0A1L8HCW5	fancb		Fanconi anemia group B protein	0.531915	0.409055	0.391423	-0.364202	0.979843	0.468545	0.167712	0.102583	0.806461	-0.102443	0.0506032	0.943521	0.270155	0.238111	0.913632	0.290742	0.123046	0.881444	1.10096	1.7664	0.0780028	0.545552	0.553027	0.714552	0.249322	0.13354	0.986197	37	37	37	52.6	52.6	52.6	94.775	0	323.31	16982000000	453	27.7352	27.4979	27.8929	26.4316	25.6462	28.0022	29.622
A0A1L8HVT9;A0A1L8HMN8	A0A1L8HVT9				0.423042	0.422366	0.445825	-0.360878	1.47151	0.442577	0.0621648	0.0487951	0.922505	-0.124698	0.10096	0.943201	0.186862	0.545331	0.921481	0.28213	0.145282	0.875757	1.00071	2.09769	0.0774119	0.438898	0.629928	0.745081	0.21914	0.203123	0.992997	41	41	25	57.6	57.6	40	80.959	0	323.31	42621000000	997	28.7768	28.4709	29.3443	28.226	27.3236	29.1931	30.7102
Q6DFK4	Q6DFK4	etaa1		Ewing's tumour-associated antigen 1	1.5308	1.65808	0.00934892	-0.360307	0.999232	0.465313	1.1705	1.17065	0.0882561	0.410552	0.236439	0.795612	0.759945	0.698431	1	-0.753532	0.389067	0.617734	1.06521	1.43781	0.0937574	0.501963	0.459126	0.751049	-0.279997	0.129812	0.9873	46	46	6	54.1	54.1	9	89.973	0	323.31	35137000000	1024	29.6772	28.3638	29.751	28.3391	26.4815	28.4963	30.1266
A0A1L8I1X7	A0A1L8I1X7	msh3		DNA mismatch repair protein MutS/MSH	0.886572	0.726274	0.0878173	-0.35914	1.0396	0.470449	0.527432	0.370705	0.504696	-0.10568	0.0496613	0.944929	0.633112	0.625508	1	2.89682	1.89073	0.00939733	4.03767	7.23702	0	3.50056	4.44748	0.00544615	2.84771	2.30574	0.112581	30	30	30	33.1	33.1	33.1	120.72	0	79.673	4075600000	140	22.2991	22.4501	22.549	22.8753	23.3622	25.778	27.3364
Q7ZY24	Q7ZY24	hmgb3	Hmgb3-prov protein	High mobility group protein HMGB3	0.827228	1.35097	0.0426094	-0.358027	0.865606	0.468525	0.4692	0.698004	0.402831	0.189397	0.214266	0.896259	0.279803	0.522328	0.948887	2.59412	2.30544	0.00421887	3.72581	4.98044	0.00350303	3.15996	4.33986	0.00456774	2.84717	3.26216	0.0676645	20	20	16	48.5	48.5	32.7	23.224	0	323.31	60189000000	619	26.3575	27.0481	26.4442	27.2298	28.0395	29.5349	30.7473
A0A1L8ES83;P25979	A0A1L8ES83;P25979	ubtf-a;ubf1	Nucleolar transcription factor 1-A (Upstream-binding factor 1-A) (UBF-1-A) (xUBF-1)		0.644895	0.470363	0.293577	-0.355405	2.45086	0.429421	0.28949	0.183072	0.698259	-0.139995	0.0719067	0.940232	0.429485	0.626114	1	1.44251	0.75255	0.26957	2.39812	3.43762	0.0134161	1.82709	2.52371	0.0533217	1.36843	1.11727	0.380584	51	51	22	56.9	56.9	27.2	79.168	0	323.31	136630000000	1348	29.8834	29.3697	29.7596	28.4259	28.4638	31.1059	32.748
A0A1L8H7Z9;Q6NS25	A0A1L8H7Z9;Q6NS25	ints2		Integrator complex subunit 2;Integrator complex subunit 2, metazoa	0.85452	0.89005	0.0664605	-0.35512	0.41177	0.530247	0.4994	0.464175	0.470292	0.12092	0.0836215	0.940182	0.37848	0.386504	0.962318	1.75173	1.25039	0.109995	2.85666	2.94048	0.0135721	2.33022	2.25446	0.0390642	1.92706	1.60077	0.19364	17	17	17	20.2	20.2	20.2	130.93	0	54.015	2053700000	95	22.1646	23.9478	22.2946	22.7373	22.9329	24.9515	25.8976
A0A1L8G665	A0A1L8G665	dtl			1.63158	1.83408	0.00403141	-0.353022	0.736447	0.484034	1.27855	1.35082	0.0647491	0.895033	0.590594	0.590362	0.38352	0.274615	0.947124	1.4619	1.18647	0.148941	3.27277	5.37824	0.00461622	2.74719	3.6338	0.00822222	2.34558	1.6861	0.153804	17	9	1	30.2	18	2.1	78.274	0	27.504	1602200000	92	22.9591	22.2029	22.3167	22.4781	22.551	23.833	25.6016
A0A1L8EZU3	A0A1L8EZU3	elmsan1			1.65832	1.41668	0.010621	-0.349767	1.06586	0.465885	1.30855	1.07139	0.0845776	0.51459	0.275133	0.755341	0.793963	0.817649	1	-0.491713	0.206038	0.804504	1.4157	1.6965	0.0683963	0.8848	0.898862	0.466923	0.0734897	0.03203	0.998112	42	23	23	41.6	26.8	26.8	127.91	0	50.926	3221500000	159	25.5639	25.2206	26.4519	24.3034	22.7605	25.0582	26.8483
Q6GR11;A0A1L8H2F2;A0A1L8GRL6;A0A1L8H255;A0A1L8H250	Q6GR11	vdac3		Eukaryotic porin/Tom40;Porin, eukaryotic type;Voltage-dependent anion-selective channel protein 3	0.258857	0.188318	0.670559	-0.348717	0.581475	0.50049	-0.0898595	0.0553372	0.900867	-0.504985	0.39865	0.689091	0.415126	0.629977	1	1.80014	0.847875	0.201097	2.32954	1.63202	0.0442304	1.79763	1.12965	0.18679	1.35377	0.786082	0.526862	10	9	9	41	38.2	38.2	30.147	0	188.43	7474700000	234	25.443	25.9243	25.8354	22.7629	24.8474	27.1205	28.512
A0A1L8GJY4	A0A1L8GJY4	mus81			0.562387	0.478547	0.33287	-0.34648	2.04082	0.43886	0.215907	0.154869	0.74944	-0.282758	0.167582	0.873618	0.498665	0.611328	1	1.40732	0.822763	0.250385	2.26818	3.29246	0.0175429	1.71637	2.32662	0.0623206	1.19174	0.88418	0.5238	43	43	4	61.5	61.5	4.9	69.098	0	323.31	53589000000	899	28.2014	28.2612	28.6077	27.084	27.3868	29.7213	31.2125
A0A1L8HYI8;A0A1L8HNX5;Q6GQ02	A0A1L8HYI8;A0A1L8HNX5	znf462			0.649219	2.20014	0.0442528	-0.345815	1.24498	0.47206	0.303404	1.51459	0.473432	2.30022	0.940387	0.230604	-1.99682	0.795527	1	-0.12648	0.252228	0.901111	0.822687	1.84722	0.107947	0.316696	0.747882	0.769941	2.25496	1.0252	0.284206	40	40	40	21	21	21	280.5	0	241.29	3697800000	79	22.4085	22.2743	22.805	23.0617	22.759	22.356	22.5664
A0A1L8EY99	A0A1L8EY99	eme2		Mms4/EME1/EME2	0.428925	0.302086	0.51221	-0.344722	1.38518	0.460098	0.0842028	0.0498913	0.90683	-0.421893	0.242285	0.799114	0.506095	0.592575	1	2.08705	1.22564	0.0867381	2.80586	3.7241	0.0131444	2.26088	2.97658	0.0219953	1.72948	1.37514	0.249884	35	35	35	59.6	59.6	59.6	56.728	0	323.31	34897000000	584	26.9862	27.085	27.0262	25.7413	26.615	29.1991	30.6749
Q4KLT2;A0A1L8I1E0	Q4KLT2;A0A1L8I1E0	phax			0.0794196	0.174939	0.838406	-0.344325	0.434875	0.530575	-0.264905	0.300084	0.656376	-0.312224	0.311381	0.798281	0.0473194	0.0311766	1	0.968367	1.16634	0.253167	1.30069	1.95001	0.0672269	0.631676	0.520664	0.698212	0.663779	0.648472	0.820443	8	8	4	24.3	24.3	13.4	44.973	0	14.145	1409500000	54	22.8521	23.8957	22.3617	22.4867	23.4997	23.535	24.6285
A0A1L8EP28;I6N3H5	A0A1L8EP28;I6N3H5	rif1	Rif1 protein	Telomere-associated protein Rif1	1.59102	2.81866	0.000990991	-0.343627	0.634486	0.495464	1.24739	2.17027	0.0435901	1.22203	1.40485	0.235079	0.0253601	0.0192642	0.998073	-1.5659	1.54775	0.0858007	0.329638	0.47228	0.487749	-0.223267	0.225609	0.869991	-0.294159	0.328063	0.973001	113	113	113	55.2	55.2	55.2	257.32	0	323.31	122150000000	2118	31.2666	30.2755	30.6163	30.2047	28.0805	28.9494	30.384
A0A1L8HPH7	A0A1L8HPH7	homez			0.782859	0.778814	0.100512	-0.34303	1.79083	0.440913	0.439829	0.392516	0.52855	0.101104	0.0530765	0.946137	0.338725	0.309959	0.940295	0.38419	0.19226	0.826965	1.43229	2.35881	0.0500034	0.90451	1.3609	0.340397	0.544902	0.319261	0.962387	20	20	19	50.8	50.8	48.8	58.337	0	286.1	7045000000	258	25.6224	25.7621	26.691	25.1991	24.3797	26.3636	27.8983
A0A1L8G3Z0	A0A1L8G3Z0			Melanoma-associated antigen	0.577437	0.382358	0.386964	-0.341702	0.819566	0.480779	0.235735	0.133596	0.758327	-0.223395	0.103154	0.919818	0.45913	0.410969	0.977434	0.563727	0.219481	0.775368	1.42327	1.42678	0.0719456	0.885888	0.734183	0.53317	0.40286	0.18698	0.979878	14	14	12	46.5	46.5	39.6	30.539	0	159.66	21024000000	295	28.4639	27.2642	28.3885	26.3119	25.8653	28.4474	30.2088
A0A1L8ETP2;Q8UVU2;A0A1L8ETL7	A0A1L8ETP2;Q8UVU2;A0A1L8ETL7	lig3	DNA ligase (EC 6.5.1.1)	DNA ligase, ATP-dependent	0.4041	0.264287	0.550531	-0.34055	1.05634	0.467593	0.06355	0.0345685	0.931529	-0.483637	0.267319	0.763709	0.547187	0.595538	1	2.45958	1.38646	0.0463919	3.18909	4.15604	0.00725185	2.62585	3.1163	0.0179178	2.05003	1.53244	0.194593	79	79	2	69.1	69.1	1.3	110.73	0	323.31	340720000000	2393	29.696	30.0151	30.3043	28.9029	29.8492	32.3704	34.2344
O13024;A0A1L8GJ41	O13024;A0A1L8GJ41	incenp-a	Inner centromere protein A (XL-INCENP) (xINC) (xIncenp) (Mitotic phosphoprotein 130)		2.30141	5.22413	0.00509091	-0.34002	0.992727	0.466123	1.96139	5.06541	0	1.9851	2.34581	0.06844	-0.0237055	0.0175676	0.995386	-1.03423	1.54706	0.178593	1.52934	2.79877	0.0371583	1.00493	1.83601	0.224915	0.988723	1.27634	0.459116	35	35	20	41.5	41.5	27.6	101.2	0	323.31	9290500000	172	26.1915	25.5695	25.2024	25.2502	23.996	24.5829	25.2737
A0A1L8HFM2	A0A1L8HFM2	kdm1a		Histone lysine-specific demethylase	0.9824	0.643252	0.0935115	-0.335647	0.459636	0.530231	0.646753	0.364827	0.466399	0.107635	0.0408304	0.945778	0.539117	0.362856	0.999614	0.149227	0.0519326	0.94262	1.39281	1.75432	0.0678428	0.873813	0.757628	0.526108	0.313037	0.139481	0.993729	43	10	10	57.1	11.4	11.4	91.562	0	33.434	7237500000	159	26.4318	25.9534	26.9228	25.0931	23.683	26.806	28.1156
O73787;Q6PF23;A0A1L8H8V9	O73787;Q6PF23;A0A1L8H8V9	tubgcp3	Gamma-tubulin complex component 3 homolog (Gamma-ring complex protein 109) (Xgrip109) (x109p)	Gamma-tubulin complex component protein	-0.25176	0.249217	0.639042	-0.333097	0.698977	0.495522	-0.584857	0.778005	0.301978	-0.89768	1.22362	0.437036	0.312823	0.849038	0.975197	2.2211	2.03	0.015824	2.22281	3.95014	0.0128878	1.72172	3.44045	0.0350776	1.37666	4.08145	0.12399	20	20	5	24.5	24.5	7.6	103.65	0	38.332	2014300000	72	22.7664	22.4499	22.3871	22.8183	23.5673	24.8142	26.3669
A0A1L8FJB7	A0A1L8FJB7	fam178a		FAM178 family	1.19859	1.07084	0.033607	-0.333015	0.696608	0.494724	0.865572	0.671037	0.222335	0.12997	0.0596858	0.944261	0.735603	0.630595	1	4.57929	2.66032	0	6.05326	5.5183	0	5.5274	4.43962	0	4.76996	3.01738	0.03588	35	35	35	38	38	38	115.71	0	315.26	14972000000	537	23.793	22.4814	22.1601	22.5445	25.2	27.7927	29.1422
A0A1L8HYH3;Q6P7H7;A0A1L8HPB3	A0A1L8HYH3	c9orf3		Aminopeptidase O;Peptidase M1, alanine aminopeptidase/leukotriene A4 hydrolase	0.333022	0.407243	0.515026	-0.332385	0.744927	0.489656	0.000637054	0.00052154	0.999234	-0.267317	0.267957	0.833522	0.267954	0.399944	0.927268	1.30347	0.848581	0.258297	1.88595	1.94493	0.0433028	1.3866	1.20264	0.225744	1.09187	0.844593	0.569513	12	12	12	19.6	19.6	19.6	93.419	0	52.253	1533700000	111	22.6488	24.609	22.2761	22.8594	23.2277	24.477	25.9315
Q76LD2	Q76LD2	rfc4;RFC2	RFC2 protein (Replication factor C p37 subunit)		-0.0708494	0.0363761	0.910763	-0.33176	0.472324	0.53132	-0.40261	0.253864	0.613175	-0.62706	0.403256	0.650081	0.22445	0.271604	0.919753	1.73546	0.913457	0.187573	1.97665	2.28257	0.035883	1.43382	1.59479	0.15458	1.1764	0.974688	0.486201	31	31	31	74.7	74.7	74.7	40.01	0	323.31	136550000000	643	29.5009	29.4945	29.8235	28.1757	28.7099	31.1226	33.0729
A0A1L8GQZ2	A0A1L8GQZ2	ttc1			-0.822311	1.55955	0.039341	-0.331016	0.533845	0.516605	-1.15333	3.71684	0.0186641	-0.489609	0.510616	0.656568	-0.663718	0.73557	1	1.09965	2.15622	0.106457	0.173752	0.174184	0.721838	0	-4.34294e-08	1	0.617002	1.0757	0.73722	6	6	6	30.5	30.5	30.5	30.405	0	35.818	1370800000	26	22.8948	22.6087	22.4614	22.4754	23.1987	23.5277	24.405
A0A1L8G3Y6	A0A1L8G3Y6	ppp1r2		Protein phosphatase inhibitor 2 (IPP-2)	1.59029	4.55458	0.00101818	-0.329975	0.995604	0.472462	1.26031	2.98069	0.0194111	0.910252	2.4254	0.226208	0.350059	0.783963	1	-1.7186	1.76253	0.0520612	0.133945	0.121024	0.788508	-0.375537	0.324553	0.804435	-0.754362	0.69388	0.77347	7	4	4	52.7	33.9	33.9	21.088	0	32.07	4116600000	116	27.246	25.5044	27.0752	26.1687	24.0508	24.6322	25.6719
A5D6R4;A0A1L8GDI0	A5D6R4;A0A1L8GDI0			EPM2A-interacting protein 1	0.340652	0.229063	0.59686	-0.329887	0.594993	0.508986	0.0107651	0.00578272	0.987213	-0.670195	0.373843	0.654343	0.68096	0.565356	1	0.979948	0.52048	0.471902	1.58616	2.44002	0.0425112	1.07495	1.22267	0.300228	0.374302	0.190912	0.977085	29	29	19	42.6	42.6	28.4	72.041	0	77.708	5998500000	263	25.4127	26.2409	25.5895	24.7227	24.3131	26.7516	28.2343
Q5PQ23;A0A1L8EK98	Q5PQ23	odf2	Outer dense fiber protein 2 (Cenexin) (Outer dense fiber of sperm tails protein 2)	Outer dense fibre protein 2-related	1.04179	0.840239	0.0522447	-0.327968	1.42635	0.467237	0.71382	0.522079	0.34152	0.325454	0.161879	0.868237	0.388365	0.348838	0.951408	1.31022	0.69086	0.30711	2.64098	3.86555	0.0127892	2.11019	2.73112	0.0334568	1.69637	1.21318	0.285995	37	37	37	53	53	53	75.493	0	322.23	38448000000	904	27.5626	27.4243	28.0019	26.5582	26.4075	28.989	30.6208
A0A1L8FZX5;Q6DDI6	A0A1L8FZX5	tbc1d31;wdr67	TBC1 domain family member 31 (WD repeat-containing protein 67)		1.50563	1.6154	0.0101394	-0.32787	1.36514	0.467271	1.17776	1.22833	0.0791907	0.732207	0.483609	0.615385	0.445555	0.402855	0.974271	-0.317415	0.130315	0.876909	1.45333	1.37103	0.0723931	0.937062	0.766003	0.500244	0.469585	0.215838	0.977274	37	19	19	20.2	13.5	13.5	215	0	323.31	8643700000	305	27.3621	25.6692	27.3597	25.2305	24.1877	26.4655	27.6881
A0A1L8FJ17;Q9YGY3;Q9YGY3-2	A0A1L8FJ17;Q9YGY3;Q9YGY3-2	bub3	Mitotic checkpoint protein BUB3 (xbub3) (WD repeat protein Bub3)		-1.34694	2.67514	0.00128916	-0.327662	0.990069	0.475741	-1.6746	3.0551	0	-1.5343	2.20165	0.191622	-0.140307	0.172198	0.960208	1.55303	1.54437	0.0866437	0.486532	0.798374	0.321076	-0.0179968	0.0174766	0.997645	0.0833182	0.0967729	0.986324	17	17	2	53	53	10.3	37.252	0	124.73	9471300000	182	25.6076	26.3073	25.537	24.9044	26.4005	27.1026	28.4486
A0A1L8GEE7	A0A1L8GEE7	nap1l4		Nucleosome assembly protein (NAP)	-0.281208	0.66146	0.506721	-0.326318	0.726209	0.495919	-0.607525	1.52937	0.180162	-0.303408	0.427086	0.784803	-0.304118	0.412379	0.948227	2.13513	1.50338	0.0475208	2.13048	1.57914	0.0500992	1.62582	1.16265	0.204746	1.89038	1.40833	0.225424	12	8	8	38.3	31.9	31.9	41.183	0	307.7	7426500000	54	23.045	25.6084	22.583	24.7896	25.7712	25.8611	26.9392
Q6GQ87	Q6GQ87	chchd3	MICOS complex subunit	MICOS complex subunit MIC19/MIC25	1.63455	1.71302	0.00609662	-0.326313	0.676619	0.500269	1.30823	1.32308	0.0647665	0.6768	0.424659	0.631403	0.631432	0.545043	1	1.23562	0.641137	0.34276	3.11766	2.70437	0.0146462	2.61469	2.15159	0.0368466	1.96455	1.14277	0.275164	9	9	0	35.8	35.8	0	28.011	0	18.024	2179100000	78	23.034	23.0178	24.8039	22.0122	22.7961	24.633	26.2586
A0A1L8HWI6	A0A1L8HWI6	BLAST: mbd3	BLAST: Methyl-CpG binding protein MBD3 (Xenopus laevis)		3.1631	2.78509	0.00243478	-0.321143	1.3277	0.468785	2.84195	2.52646	0	2.53478	2.19075	0.01144	0.307169	0.591436	0.960293	-2.24591	2.04971	0.0136	1.2705	1.94849	0.0677333	0.766696	0.951604	0.502165	0.432977	0.337347	0.963343	30	3	3	78.3	12.5	12.5	31.542	0	59.855	4788900000	121	26.1739	25.0358	26.4893	25.263	23.8294	22.9431	22.5379
D5LMF5;A0A1L8ELE0	D5LMF5	zmynd8;Zmynd8	Zinc finger and MYND domain containing protein 8	Protein kinase C-binding protein 1	1.44548	1.38076	0.0174612	-0.319975	0.936738	0.484238	1.1255	1.02018	0.115619	0.459915	0.228592	0.797748	0.66559	0.497991	1	-0.442737	0.197968	0.814551	1.2698	1.64071	0.0711906	0.760076	0.7682	0.570649	0.0759478	0.0295282	0.998774	47	18	1	47.3	17.9	1.7	129.05	0	260.75	9587500000	256	27.3945	26.3116	27.7402	26.0643	24.4172	26.6854	28.2312
A0A1L8G1C0;Q4V837	A0A1L8G1C0;Q4V837	dtl-a;cdt2-a	Denticleless protein homolog A		1.19865	1.1038	0.0313434	-0.319034	1.0487	0.480199	0.879613	0.760218	0.196769	0.64537	0.436139	0.633368	0.234243	0.25593	0.919573	3.35147	2.25279	0	4.81164	6.63035	0	4.30804	5.1869	0	4.04876	3.36764	0.0337333	20	20	12	33	33	20.7	78.181	0	32.039	5774200000	167	22.5461	22.2363	22.4679	22.9849	23.8935	25.9856	27.6972
Q9I893	Q9I893	PCNA	Proliferating cell nuclear antigen	Proliferating cell nuclear antigen, PCNA	-1.30265	0.382249	0.199647	-0.31623	0.0842119	0.768494	-1.61888	0.605999	0.155079	0.00972128	0.00324313	0.993804	-1.6286	1.05952	1	3.26475	1.74287	0.00915325	2.01481	0.888211	0.0886853	1.45159	0.901259	0.304867	3.13122	4.90055	0.0250909	22	2	2	80.5	11.5	11.5	28.809	0	192.67	6718300000	66	22.4104	22.342	22.7818	22.6882	22.9258	26.6817	27.5415
A0A1L8FD93;A0AUT7;Q5U4Z5	A0A1L8FD93;A0AUT7;Q5U4Z5	ints3		Integrator complex subunit 3	-1.51305	1.1612	0.0229521	-0.315656	0.230116	0.62925	-1.82871	1.56293	0.0340108	-1.62169	1.55378	0.228505	-0.207016	0.210019	0.94139	2.58618	1.60001	0.0212822	1.34055	1.16026	0.0906565	0.855711	0.662938	0.577893	1.0266	1.02953	0.523644	28	28	10	33.3	33.3	10	116.74	0	114.72	5483900000	138	23.5523	25.3316	24.2433	23.5987	24.8445	26.98	28.5875
A0A1L8FHD3;A0A1L8FHD4	A0A1L8FHD3;A0A1L8FHD4	pnkp		Polynucleotide kinase 3 phosphatase;Polynucleotide kinase 3-phosphatase, metazoan	0.728874	0.582579	0.183374	-0.309456	1.06686	0.483568	0.419418	0.29269	0.58919	-0.114418	0.0540129	0.943041	0.533835	0.507571	1	2.00437	1.17524	0.10178	3.0517	4.46785	0.00659608	2.52267	3.17916	0.0172105	1.96073	1.43366	0.209218	69	69	10	87.7	87.7	12.5	65.738	0	323.31	215270000000	1692	29.5885	29.4685	29.9486	28.6841	29.1647	31.7268	33.3208
A0A1L8F5K2	A0A1L8F5K2	BLAST: znf618	BLAST: Zinc finger protein 618 (Xenopus tropicalis)		1.99976	2.60811	0.000708861	-0.30837	0.415319	0.55475	1.69139	1.93507	0.0229231	1.17024	0.662942	0.546248	0.521159	0.261683	0.948016	-0.0783119	0.0400706	0.963119	1.77304	1.68205	0.0552827	1.29615	0.977504	0.307729	0.937467	0.434668	0.83878	35	6	6	41.2	7.7	7.7	103.67	0	6.4487	1133800000	59	25.0373	23.6847	22.6127	22.8441	23.3628	23.0923	24.6137
A0A1L8FAG0	A0A1L8FAG0	elmsan1			1.54159	1.53532	0.0101508	-0.307501	1.24331	0.47783	1.23409	1.17771	0.0784	0.53007	0.309235	0.723683	0.704022	0.686581	1	-0.732802	0.353078	0.639141	1.10146	1.41018	0.0925296	0.586835	0.557094	0.70534	-0.140512	0.0613757	0.988457	62	62	43	58.2	58.2	43.7	120.18	0	323.31	50949000000	1127	30.1392	28.9982	30.3437	28.6526	26.7442	29.0647	30.5887
Q801N8	Q801N8	tsga10		Testis-specific gene 10 protein	1.16698	1.18236	0.0298067	-0.306268	2.2198	0.472309	0.86071	0.829646	0.184054	0.225975	0.130894	0.901975	0.634735	0.793285	1	-0.102478	0.0448592	0.954702	1.32962	2.5442	0.0502683	0.835667	1.39653	0.372558	0.179302	0.103248	0.989157	42	42	3	49	49	3.8	109.22	0	132.84	7455800000	401	26.7148	26.2132	26.7453	25.593	24.3287	26.4468	27.9804
A0A1L8H1U2	A0A1L8H1U2	dock5		Dedicator of cytokinesis	1.10908	1.13777	0.0346249	-0.3057	0.835517	0.500502	0.803375	0.731836	0.221389	0.335577	0.238924	0.814312	0.467797	0.737286	1	-0.3633	0.180958	0.841738	0.99284	1.78206	0.0858659	0.512698	0.61165	0.712032	0.0198727	0.0130466	0.997813	27	27	27	18.1	18.1	18.1	212.16	0	68.798	2796400000	168	24.7819	25.0212	25.5044	24.0864	22.6911	24.6423	26.2361
A0A1L8HW52;Q32N87	A0A1L8HW52;Q32N87	hdgfl2;hdgfrp2	Hepatoma-derived growth factor-related protein 2 (HRP-2)		1.70516	1.66743	0.00567291	-0.3053	0.834465	0.500331	1.39986	1.30381	0.0614926	0.894823	0.547675	0.586295	0.50504	0.402588	1	1.97544	1.20586	0.0997112	3.97589	4.48774	0.00474444	3.46164	3.52751	0.00616216	2.93199	1.9248	0.120211	39	39	27	43.1	43.1	34.3	72.378	0	323.31	62262000000	686	27.1532	26.2438	27.8749	26.6889	26.8359	29.1597	30.6594
A0A1L8FVA1;Q5FWN8	A0A1L8FVA1;Q5FWN8	dnajb6-a	DnaJ homolog subfamily B member 6-A		1.06095	1.36782	0.0293534	-0.303725	1.44195	0.472983	0.757222	0.954299	0.18969	0.131164	0.0752618	0.939567	0.626059	0.616403	1	0.339643	0.181732	0.84397	1.64702	2.14793	0.045973	1.16972	1.53368	0.216169	0.549284	0.314204	0.960588	7	7	4	24.8	24.8	15.3	37.603	0	18.898	1626500000	109	22.6891	24.0228	24.6052	23.8214	22.5625	24.7554	25.3606
A0A1L8GD94;Q6P6Z0	A0A1L8GD94;Q6P6Z0	ddb1	DNA damage-binding protein 1 (Damage-specific DNA-binding protein 1)	DNA damage-binding protein 1	-0.9651	1.16715	0.0400582	-0.300217	0.987879	0.493785	-1.26532	1.56302	0.0571846	-1.32132	1.68059	0.238721	0.056005	0.170356	0.987573	2.29193	1.47371	0.0428611	1.64348	1.8855	0.0515344	1.13702	1.14744	0.300377	1.04212	1.09075	0.490297	67	67	67	54.8	54.8	54.8	126.83	0	323.31	125240000000	1502	28.4385	30.104	28.6236	28.0203	29.4408	31.1661	32.8618
Q7ZTM5	Q7ZTM5	rfc5	Rfc5-prov protein		-1.16712	1.46886	0.0235065	-0.296253	0.508195	0.542686	-1.46338	2.23817	0.0236911	-1.65111	2.48374	0.139111	0.187732	0.857534	0.916321	4.27904	1.74752	0.00414074	3.39801	1.51016	0.0366481	2.9175	1.29408	0.0955538	2.69572	1.19119	0.20995	28	11	11	79.7	34.6	34.6	37.975	0	182.78	16390000000	156	22.4978	27.304	22.4502	22.7944	26.7695	28.1344	29.6108
Q3C2L7	Q3C2L7	phr	CPD photolyase-like (	DNA photolyase class 2	0.57825	0.341559	0.417463	-0.295453	0.498193	0.543396	0.282797	0.155675	0.717785	0.168015	0.0772657	0.944324	0.114782	0.105922	0.982637	2.18594	1.07793	0.10991	3.04499	2.70312	0.015687	2.55065	2.53336	0.0279461	2.39832	2.11545	0.120987	41	41	41	65.4	65.4	65.4	64.083	0	318.52	27183000000	476	25.4271	27.1275	26.1115	24.6893	25.5551	28.2141	29.9973
A0A1L8EKJ1;Q6NRZ9;P70044;P79946	A0A1L8EKJ1;Q6NRZ9;P70044;P79946	cdc6	Cell division control protein	Cell division protein Cdc6/18	1.94617	1.93736	0.0014965	-0.293567	0.522508	0.542819	1.6526	1.53533	0.0433605	1.50848	1.49906	0.248671	0.144113	0.226306	0.96056	-0.461812	0.243737	0.778	1.72872	3.39651	0.0290656	1.25575	1.99692	0.142582	1.08042	1.91948	0.294109	34	14	14	56.1	26.9	26.9	60.76	0	55.263	3373400000	135	24.8045	24.474	25.0425	24.0994	22.2268	24.7046	25.743
D3IUT5	D3IUT5	ticrr	Treslin (TopBP1-interacting checkpoint and replication regulator) (TopBP1-interacting, replication-stimulating protein)	Treslin	1.57765	1.62581	0.00904956	-0.293473	0.898193	0.502213	1.28417	1.29417	0.0685607	1.39874	1.432	0.244832	-0.114568	0.290325	0.961096	1.02661	0.484719	0.484892	2.85927	2.3937	0.0241444	2.38354	1.91858	0.05572	2.46353	1.97017	0.127817	36	36	3	24.3	24.3	2.3	221.39	0	136.95	6175300000	264	24.8142	25.0123	22.3071	24.4479	23.3328	25.269	26.9253
Q6GNZ4;A0A1L8F9E2	Q6GNZ4;A0A1L8F9E2	mlh3		DNA mismatch repair protein Mlh3	0.478399	0.537101	0.355851	-0.293277	0.431871	0.56172	0.185122	0.159906	0.763261	-0.24474	0.225937	0.865789	0.429862	0.612192	1	0.914135	0.824078	0.344856	1.57215	3.30053	0.0328453	1.1162	1.63608	0.216836	0.672533	0.808642	0.77171	9	9	9	8.6	8.6	8.6	137.94	0	15.236	762930000	33	22.6655	22.4755	23.0405	22.6752	22.5635	23.5288	25.1304
A0A1L8GI15;Q7SZ78	A0A1L8GI15;Q7SZ78	thoc7	THO complex subunit 7 homolog	THO complex subunit 7/Mft1	1.4637	2.03782	0.00483711	-0.292002	1.41175	0.484307	1.1717	1.59496	0.0617786	0.690525	0.559106	0.608687	0.481171	0.498746	1	1.2388	0.609401	0.36045	2.95637	2.10471	0.0288923	2.48501	1.7241	0.0602707	1.98411	1.05379	0.295421	12	12	12	73.1	73.1	73.1	23.371	0	37.319	3115000000	101	25.1532	24.388	22.3272	22.1137	23.1773	24.871	26.1014
A0A1L8G021	A0A1L8G021	zhx1			1.29131	1.54016	0.0177893	-0.287323	1.1098	0.496042	1.00399	1.18815	0.112436	0.479744	0.294509	0.75277	0.524241	0.445438	1	-0.213035	0.103209	0.90534	1.34228	1.92848	0.0659133	0.868963	1.10268	0.422133	0.32545	0.157007	0.983454	18	18	10	21.2	21.2	13.1	99.363	0	52.892	5922400000	251	26.3729	26.1292	26.7672	25.0959	24.2553	25.9994	27.5277
Q501Q2	Q501Q2	BLAST: sall4	BLAST: Sal-like 4 (Xenopus tropicalis)		2.69285	1.14965	0.00822805	-0.285803	0.0659285	0.806108	2.40705	1.02488	0.054264	3.11841	2.22719	0.0052	-0.711356	0.241019	0.970684	0.340636	0.26463	0.808786	3.30136	1.56608	0.0359356	2.84504	1.3066	0.0957707	3.55373	2.58731	0.0665231	36	4	3	61.9	9	8	76.081	0	19.434	4144600000	49	22.641	22.9826	22.6432	22.6044	22.3778	22.4974	22.7522
A0A1L8HQV3	A0A1L8HQV3	rfc5			-1.00989	0.945941	0.0461108	-0.281645	0.485011	0.558951	-1.29153	1.35226	0.0628478	-1.37298	1.46497	0.245843	0.0814443	0.198806	0.981065	2.56955	1.56887	0.0246895	1.86829	2.02291	0.0424288	1.38458	1.4642	0.179851	1.26648	1.31163	0.357065	31	31	2	81.5	81.5	7.5	37.903	0	323.31	86499000000	742	27.7882	28.9562	28.2381	26.8763	28.6379	30.8248	32.3652
A0A1L8EM01;Q6INV5;A0A1L8ETF4;P28020	A0A1L8EM01;Q6INV5;A0A1L8ETF4;P28020	csnk2a1	Casein kinase II subunit alpha (CK II) (EC 2.7.11.1)		-1.06999	2.77358	0.00930862	-0.278763	0.469793	0.564381	-1.34876	2.61826	0.0199404	-1.30883	2.04008	0.222647	-0.0399299	0.0353681	0.999188	1.25183	2.00325	0.0865101	0.482138	0.931186	0.302706	0.0127072	0.015865	0.996585	0.0142221	0.0191698	0.997891	23	23	23	73.1	73.1	73.1	46.302	0	323.31	26611000000	406	26.7988	27.6857	27.265	26.7376	28.0751	28.1855	29.1318
B1WBB3;A0A1L8ETZ3	B1WBB3;A0A1L8ETZ3	zhx3			0.808384	0.81441	0.0864677	-0.277553	0.797991	0.525587	0.530832	0.479533	0.44908	0.192404	0.119043	0.917876	0.338428	0.384126	0.956488	0.221145	0.0991083	0.904159	1.32205	1.9292	0.0666597	0.842483	0.981051	0.463421	0.476356	0.297021	0.964214	52	30	30	59.1	44.6	44.6	104.2	0	323.31	40299000000	914	28.892	28.5109	29.124	27.5446	26.8678	29.059	30.4551
A0A1L8HTJ6	A0A1L8HTJ6	rfc1	Replication factor C subunit 1	Replication factor C subunit 1	1.35141	1.51064	0.0164137	-0.277545	0.594101	0.542229	1.07386	1.10033	0.112007	0.855583	0.887494	0.545764	0.218277	0.414971	0.926294	1.9493	1.30915	0.0825314	3.59644	4.39108	0.00513636	3.11284	3.2927	0.00770769	2.85922	3.00246	0.0682737	60	60	60	46.6	46.6	46.6	127.6	0	323.31	60827000000	976	26.1174	27.0934	27.6402	27.0363	27.103	29.0412	30.657
A0A1L8ET84	A0A1L8ET84	rtel1;RTEL1	Regulator of telomere elongation helicase 1 (EC 3.6.4.12)	DNA helicase (DNA repair), Rad3 type;Regulator of telomere elongation helicase 1	0.7399	0.70207	0.135709	-0.276712	1.0212	0.508439	0.463187	0.382992	0.522159	0.118083	0.0660896	0.944521	0.345105	0.372577	0.954003	0.159215	0.0697077	0.93238	1.17064	1.92928	0.0717742	0.705802	0.854045	0.568832	0.335947	0.200339	0.980127	45	45	45	40.9	40.9	40.9	142.46	0	128.38	10282000000	409	26.8828	26.5925	27.3821	25.849	25.0239	26.9251	28.6922
A0A1L8GJT5;Q6NRZ0	A0A1L8GJT5;Q6NRZ0	rcor2	REST corepressor 2		0.760279	0.817314	0.0987284	-0.272975	0.652605	0.542345	0.487304	0.444987	0.480907	-0.00784302	0.00430748	0.99622	0.495147	0.515454	1	-0.0199947	0.00872606	0.989345	1.02766	1.60671	0.0901672	0.557701	0.586302	0.708668	0.0376282	0.0183073	0.997818	26	26	24	56.1	56.1	52.3	56.086	0	301	25970000000	530	28.6163	28.0269	28.6497	27.2595	26.2726	28.2761	29.6592
Q7ZY22	Q7ZY22	smarcc1	Smarcc1 protein	SWI/SNF complex subunit SMARCC1	0.515983	0.448759	0.376689	-0.270163	0.58169	0.552643	0.24582	0.178694	0.717466	-0.198104	0.116039	0.919224	0.443924	0.467111	1	0.48581	0.229236	0.784068	1.32433	1.95544	0.0656596	0.834434	0.900717	0.48925	0.36054	0.201179	0.97733	83	83	4	50.7	50.7	5.1	136.41	0	323.31	254190000000	2331	31.4414	31.1601	31.7958	30.2231	29.6577	31.8533	33.484
Q5U5C0;A0A1L8FXW7;A0A1L8HXU1	Q5U5C0;A0A1L8FXW7;A0A1L8HXU1	eef1e1			-0.0962696	0.106188	0.839391	-0.269863	0.474497	0.572467	-0.366132	0.699791	0.489578	-0.459662	0.691419	0.631624	0.0935302	0.147482	0.979919	1.90946	1.1577	0.112644	2.0727	1.44022	0.057648	1.62957	1.16045	0.203882	1.50625	0.992821	0.389662	9	9	8	47.7	47.7	43.7	19.46	0	26.008	2844900000	79	22.4557	25.3867	22.5126	22.4044	24.1197	25.23	26.3033
A0A1L8EUA9;A9ULX4	A0A1L8EUA9;A9ULX4	eme1		Mms4/EME1/EME2	0.391927	0.310003	0.523409	-0.269453	0.585042	0.551404	0.122474	0.0802053	0.857138	-0.218528	0.14149	0.90098	0.341002	0.474106	0.964051	0.726317	0.392697	0.619991	1.38861	2.20521	0.055283	0.935028	1.09616	0.39262	0.566378	0.449939	0.918588	24	24	24	42.8	42.8	42.8	45.651	0	48.215	7488300000	128	26.0432	26.0694	26.7393	25.2023	24.7588	26.8841	28.3888
A0A1L8G9I5;Q6NRJ4	A0A1L8G9I5	mcph1		Microcephalin-like	1.97282	2.44904	0.000589474	-0.266023	0.849086	0.529115	1.7068	2.13686	0.0157375	1.57615	1.77444	0.207788	0.130652	0.187771	0.961784	0.020113	0.00914051	0.990513	2.12217	2.13779	0.0354682	1.67911	1.62018	0.121891	1.51644	1.34334	0.283524	10	10	9	22	22	19.9	65.09	0	61.473	2456000000	110	24.8342	24.4542	22.4633	24.0269	22.7509	23.8378	25.3115
A0A1L8GLW9	A0A1L8GLW9	pgm1		Alpha-D-phosphohexomutase superfamily	-0.3591	0.373666	0.511397	-0.265732	0.391407	0.592534	-0.624833	0.583438	0.34981	-1.30037	1.46449	0.232975	0.675542	0.911911	1	1.6405	1.91765	0.0447795	1.53792	4.1708	0.0288706	0.995696	1.07209	0.375533	0.391918	0.421383	0.965009	41	8	0	71	16	0	70.972	0	40.749	2348900000	61	22.4839	22.0911	22.5866	22.7903	24.4254	23.4536	25.2368
A0A1L8GA79	A0A1L8GA79			Actin family;Actin-like protein 6A	-1.53883	1.09078	0.0243756	-0.265524	0.136633	0.714559	-1.80436	1.86714	0.0195855	-1.83647	1.93983	0.173554	0.0321116	0.0214051	1	1.85282	1.2566	0.0994215	0.569645	0.289049	0.46026	-0.0495248	0.0238637	0.986037	0.0456586	0.0284186	1	23	4	4	52	9.5	9.5	46.87	0	47.378	1642700000	52	22.8608	24.6215	22.2907	22.6684	23.4601	25.5595	26.1527
Q7SYV0;A0A1L8H2X1	Q7SYV0;A0A1L8H2X1	farsa-b;farsla-b	Phenylalanine--tRNA ligase alpha subunit B (EC 6.1.1.20) (Phenylalanyl-tRNA synthetase alpha subunit B) (PheRS)	Phenylalanyl-tRNA synthetase, class IIc, alpha subunit	0.445425	0.936258	0.261003	-0.263615	1.22495	0.509222	0.181809	0.304855	0.71548	-0.0562301	0.0644281	0.948872	0.238039	0.481828	0.938042	0.487308	0.436034	0.670315	1.20317	2.97801	0.0507711	0.756722	1.78756	0.358534	0.48668	0.804026	0.862161	24	8	8	55.7	20.8	20.8	56.749	0	81.235	5661100000	192	25.3504	25.895	25.7784	25.1321	25.0762	26.16	27.2554
A0A1L8I185;Q6DD27;A0A1L8HQX5;A0A1L8H4U9;Q7ZYJ0;Q6NU21	A0A1L8I185;Q6DD27;A0A1L8HQX5	taok1-a	Serine/threonine-protein kinase TAO1-A (EC 2.7.11.1) (Thousand and one amino acid protein 1-A)		1.00225	1.59307	0.0268469	-0.259518	2.4117	0.489307	0.742737	1.14162	0.169181	0.323985	0.316158	0.797532	0.418752	0.747137	1	0.00434494	0.00247619	0.996092	1.26531	3.80758	0.0389326	0.826105	2.03644	0.274199	0.38377	0.336664	0.963596	23	23	21	26.2	26.2	23.9	107.07	0	60.377	4365400000	193	25.4998	24.8178	25.3012	25.0323	23.9552	25.3136	26.6432
A0A1L8GHV1;Q6PF26	A0A1L8GHV1;Q6PF26	qars		Glutamine-tRNA synthetase;Glutamyl/glutaminyl-tRNA synthetase	-0.403337	0.744249	0.354322	-0.258887	0.563388	0.564486	-0.662225	1.66262	0.150586	-0.731669	1.25545	0.511783	0.0694447	0.09547	0.987294	1.26002	1.1193	0.197026	1.17301	1.46535	0.0833556	0.707122	0.874415	0.561168	0.596762	0.740006	0.819541	63	63	27	74.7	74.7	38.3	88.086	0	323.31	107620000000	1252	28.4974	30.1654	28.9104	28.6351	29.4235	30.2169	31.5557
A0A1L8GQ85;Q6GLY5	A0A1L8GQ85;Q6GLY5	ints13;asun;mat89bb;net48	Integrator complex subunit 13 (Cell cycle regulator Mat89Bb homolog) (Germ cell tumor 1) (Protein asunder homolog) (Sarcoma antigen NY-SAR-95)	Cell cycle regulator Mat89Bb	0.445405	0.306561	0.505549	-0.25856	0.975952	0.530937	0.186845	0.11385	0.790154	-0.0928926	0.0475066	0.944502	0.279737	0.360606	0.931374	1.35324	0.724634	0.28927	2.05313	2.63018	0.0308519	1.61688	1.98693	0.0960597	1.31314	1.06698	0.400808	31	31	31	52.9	52.9	52.9	80.15	0	85.992	4062300000	184	24.4757	24.276	24.7843	23.0139	23.3343	25.9231	27.3146
A0A1L8GDZ9	A0A1L8GDZ9	phf21a-like			0.683682	0.480351	0.265032	-0.257625	0.482004	0.579408	0.426057	0.261034	0.603	-0.143677	0.0671348	0.940106	0.569735	0.564056	1	3.10833	1.5375	0.0191705	4.06239	3.02885	0.0109636	3.61667	2.55801	0.0162171	3.0231	1.81279	0.120855	28	28	6	40.5	40.5	10.8	81.578	0	152.97	10191000000	359	22.5022	24.9905	25.0625	23.0383	24.6713	27.4075	28.8416
Q800A4	Q800A4	prim1	DNA primase (EC 2.7.7.-)	DNA primase, small subunit;DNA primase, small subunit, eukaryotic/archaeal	-0.793992	1.02293	0.0616846	-0.256547	0.255748	0.640864	-1.05054	2.32339	0.0547099	-1.24138	1.13823	0.29475	0.190838	0.123482	0.958802	1.32708	2.12471	0.0666067	0.814942	0.891672	0.192887	0.380847	0.522192	0.765434	0.14682	0.129564	0.988328	21	21	21	48.6	48.6	48.6	48.99	0	60.731	8552700000	172	25.098	25.8139	24.607	24.9827	26.2899	26.4137	27.0726
Q6GPL2	Q6GPL2	zhx3			0.515656	0.343818	0.442176	-0.256472	0.830641	0.540387	0.259184	0.152199	0.7306	0.0293641	0.0141415	0.983643	0.22982	0.301318	0.912754	0.504368	0.202351	0.803952	1.34058	1.89808	0.0671738	0.862468	0.974691	0.457319	0.599843	0.407797	0.91709	53	53	31	66.2	66.2	51.7	103.59	0	323.31	273200000000	2002	31.668	31.4162	31.8624	30.2263	29.4135	32.114	33.8676
Q8AVV6	Q8AVV6	inip;ssbip1	SOSS complex subunit C (Sensor of single-strand DNA complex subunit C) (Sensor of ssDNA subunit C) (SOSS-C) (Single-stranded DNA-binding protein-interacting protein 1) (SSB-interacting protein 1)	SOSS complex subunit C	1.10977	2.4279	0.0104836	-0.256377	0.836891	0.542194	0.853395	1.66864	0.10134	0.452977	0.538115	0.658134	0.400418	0.542837	1	0.210031	0.1392	0.891287	1.58838	2.50463	0.0416302	1.14792	1.50479	0.225086	0.722453	0.565009	0.826511	6	6	6	75.5	75.5	75.5	11.972	0	188.81	5856700000	172	25.9814	25.4797	26.1846	24.7195	24.7582	25.8304	27.0284
A0A1L8G736	A0A1L8G736	ppp3r1			-1.86658	2.00107	0.00148611	-0.253667	0.145057	0.710394	-2.12024	2.42373	0	-1.50188	1.71641	0.220671	-0.618367	0.428167	1	3.18007	1.38442	0.0276439	1.59496	0.590282	0.17568	1.16915	0.403939	0.654822	1.73989	0.703507	0.507891	10	10	3	68.8	68.8	14.7	19.3	0	115.2	9951500000	85	22.7056	27.453	22.9154	22.6494	26.3295	27.2794	28.0078
A0A1L8EVK2;A0A1L8ENQ9	A0A1L8EVK2	zranb3			-0.103156	0.0616352	0.866136	-0.250699	0.125755	0.737591	-0.353855	0.229882	0.649599	-0.927507	0.642464	0.574462	0.573653	0.289447	0.971228	1.74169	1.83366	0.0430878	1.84506	1.76767	0.0499117	1.40292	1.05807	0.258271	1.11787	1.08448	0.464467	12	12	12	14.1	14.1	14.1	125.96	0	24.222	2187100000	46	22.3191	22.4678	22.2343	22.5073	23.1351	24.0193	25.5456
B7ZS92	B7ZS92	atrip	Atrip protein	ATR-interacting protein	1.2481	1.01734	0.034239	-0.249235	0.378409	0.614374	0.998866	0.716674	0.183774	0.0510826	0.0170165	0.972153	0.947783	0.514859	1	0.476675	0.175749	0.821122	1.82846	1.25504	0.0700395	1.40709	0.827991	0.355553	0.670794	0.253244	0.957061	44	7	0	58.1	10.9	0	89.253	0	57.864	1820000000	69	22.3976	25.0891	25.2458	22.6905	22.672	24.6457	26.1571
A0A1L8GIT1	A0A1L8GIT1	phf21a-like			0.281928	0.153738	0.686212	-0.249097	0.443735	0.593439	0.0328307	0.0151313	0.965362	-0.260448	0.125949	0.900612	0.293278	0.296886	0.929737	1.94437	1.4587	0.0640858	2.24515	5.59233	0.00972063	1.82884	2.747	0.0438532	1.51268	1.5247	0.257226	27	5	5	43	10	10	73.427	0	87.723	1307800000	75	22.7116	22.6173	22.5217	22.8015	22.8875	24.5491	26.3795
A0A1L8G7Q1;Q7ZWJ1;A0A1L8G210;REV__Q9PTD7-2;REV__A0A1L8FDA1;REV__Q9PTD7;REV__A0A1L8FDB5;A0A1L8F015	A0A1L8G7Q1	syne2.2	SYNE1 protein (Fragment)	Nesprin-2	0.622002	0.311254	0.427006	-0.248955	0.45686	0.594881	0.373047	0.172056	0.68246	-0.170852	0.0614274	0.940476	0.543899	0.426479	1	3.47107	1.48229	0.01985	4.35669	3.05259	0.00913443	3.91981	2.73114	0.00930526	3.35606	1.80636	0.122017	85	85	83	11.9	11.9	11.8	979.24	0	203.25	9101000000	357	22.2109	25.287	22.5825	23.5137	24.0819	27.4298	29.1634
A0A1L8EVD2;A1L2X9	A0A1L8EVD2;A1L2X9	ercc3		Helicase XPB/Ssl2	0.982115	1.08381	0.04194	-0.24809	1.25218	0.52904	0.734025	0.76554	0.23379	0.23334	0.17229	0.889441	0.500685	1.01567	1	3.56118	2.25863	0	4.81554	4.32614	0.00428148	4.37737	3.87504	0.0059	3.85027	3.01706	0.0575	34	34	34	56.3	56.3	56.3	89.549	0	275.44	10007000000	369	24.6009	22.6922	22.7058	22.8972	24.9907	27.0655	28.4124
A0A1L8EXT8;Q6PAF4	A0A1L8EXT8;Q6PAF4	nsmce1	Non-structural maintenance of chromosomes element 1 homolog (Non-SMC element 1 homolog) (EC 6.3.2.-)	Non-structural maintenance of chromosomes element 1	-1.1178	1.30414	0.028288	-0.245947	0.327629	0.629738	-1.36375	1.70754	0.0505956	-1.29186	1.81389	0.248262	-0.0718894	0.131207	0.984667	2.68761	1.21925	0.0613965	1.85751	0.934782	0.0881563	1.42677	0.667512	0.43598	1.46142	0.717153	0.538732	17	17	17	73.3	73.3	73.3	30.947	0	221.42	16765000000	253	25.7787	27.4424	26.1657	22.8229	26.6049	28.511	29.6746
Q7ZXE5;A0A1L8FNT8	Q7ZXE5;A0A1L8FNT8	xrcc1	Xrcc1-prov protein		0.72105	0.638755	0.163572	-0.242915	0.980677	0.543264	0.478135	0.378387	0.517761	0.0169301	0.00793183	0.991931	0.461205	0.419263	0.984603	1.99962	1.19325	0.099089	3.03715	3.90749	0.0089871	2.57603	2.97712	0.0171038	2.08696	1.45062	0.20286	46	46	46	65.1	65.1	65.1	73.261	0	323.31	187970000000	1023	29.4914	28.8521	29.9042	28.3603	29.1026	31.3433	33.0785
A0A1L8EQN7;P70032	A0A1L8EQN7;P70032	plk1;plx1	Serine/threonine-protein kinase PLK1 (EC 2.7.11.21) (Plx1) (Polo-like kinase 1) (PLK-1)		0.486227	0.858507	0.23784	-0.242	0.615043	0.575077	0.244227	0.426235	0.642802	-0.168256	0.252842	0.899546	0.412483	1.31917	1	0.651415	0.510432	0.571693	1.40122	1.88932	0.0641188	0.98068	1.33044	0.308738	0.536003	0.718635	0.860018	36	7	7	55.2	15.6	15.6	68.239	0	89.195	4475400000	148	24.6421	25.5737	24.8458	23.847	24.3519	25.4561	26.5931
A0A1L8HTM3	A0A1L8HTM3				0.304524	0.278361	0.590209	-0.241898	0.261345	0.647213	0.0626268	0.0377404	0.930274	0.0773492	0.0481034	0.947905	-0.0147223	0.00979328	0.995258	1.07422	0.746076	0.328228	1.62447	3.01418	0.0352102	1.21806	1.19102	0.261409	1.20521	1.07695	0.432521	22	22	22	19.7	19.7	19.7	151.53	0	34.712	1695500000	86	22.871	23.9473	22.9213	23.1505	22.8457	24.6003	25.9651
Q9YHC4;A0A1L8EM82	Q9YHC4	cbx2;Pc1	Pc1 protein (Polycomb homolog Pc1)		1.52621	1.47221	0.0134785	-0.241552	0.675306	0.570319	1.28466	1.16941	0.0767419	0.37493	0.208352	0.816302	0.90973	0.969066	1	-0.391026	0.184623	0.829622	1.38511	2.39638	0.0504735	0.963652	1.28746	0.327815	0.0354443	0.0173448	0.998929	14	14	14	41.2	41.2	41.2	51.289	0	61.797	3088500000	130	25.8321	24.886	25.5401	24.5517	22.8703	25.1859	26.6124
Q8AVU8;A0A1L8GM44	Q8AVU8;A0A1L8GM44	eif2b3	Eif2b3 protein		-0.428368	0.56935	0.381951	-0.240372	0.455799	0.599051	-0.66874	0.914895	0.225427	-0.970638	1.38174	0.347582	0.301898	0.512186	0.947753	1.66528	1.41906	0.0913676	1.51715	2.50414	0.0427286	1.09332	1.45024	0.247507	0.758299	0.991117	0.666303	30	30	30	59.6	59.6	59.6	51.182	0	120.64	11444000000	300	25.5789	26.3539	25.5687	25.0515	26.0545	27.4737	28.7671
A1L2L8;A0A1L8GAC3	A1L2L8;A0A1L8GAC3	ppp1r2		Protein phosphatase inhibitor 2 (IPP-2)	1.53049	5.07915	0.00112	-0.238815	1.14972	0.54107	1.29168	4.20022	0.00317808	0.85032	2.42944	0.245539	0.441355	1.26605	1	-1.61509	1.6136	0.0743542	0.192112	0.154538	0.720878	-0.23571	0.182164	0.879172	-0.70573	0.570636	0.829868	8	8	5	38.8	38.8	25.5	21.47	0	26.274	8437200000	171	28.5282	26.5625	28.1697	26.9594	25.486	25.8121	26.7034
Q6AZR6;A0A1L8GNA8;Q9W626	Q6AZR6;A0A1L8GNA8;Q9W626	xrcc6	Ku70 autoantigen homologue (Fragment)	Ku70	-1.53991	3.03017	0.00102804	-0.232017	0.238811	0.66194	-1.77193	2.20429	0.00837778	-0.641125	1.24734	0.559725	-1.1308	1.50246	1	1.51598	1.67009	0.078006	0.269863	0.716319	0.496214	-0.15203	0.191441	0.894166	0.938645	2.923	0.269607	28	28	28	54.2	54.2	54.2	69.268	0	323.31	26856000000	346	26.61	27.2817	26.9263	27.0477	27.5389	28.4846	29.7654
A0A1L8FZY6;Q7ZXH2	A0A1L8FZY6;Q7ZXH2	nsmce2;mms21	E3 SUMO-protein ligase NSE2 (EC 6.3.2.-) (MMS21 homolog) (Non-structural maintenance of chromosomes element 2 homolog) (Non-SMC element 2 homolog)	E3 SUMO-protein ligase Nse2 (Mms21)	0.535187	0.404713	0.391813	-0.226927	0.294163	0.646867	0.30826	0.189844	0.685266	0.0473475	0.0212926	0.970357	0.260912	0.174541	0.936603	1.40534	0.688806	0.293911	2.22126	2.02281	0.0364318	1.80264	1.35281	0.142166	1.51652	0.82784	0.465526	11	11	11	42.9	42.9	42.9	27.212	0	120.98	16701000000	305	27.5003	26.4252	26.8626	24.8251	25.7417	27.8722	29.6834
Q6DDJ4;A0A1L8FKE7;A0A1L8FKJ1	Q6DDJ4;A0A1L8FKE7	tubgcp2	Gamma-tubulin complex component (Fragment)	Gamma-tubulin complex component protein	-0.10169	0.100162	0.838512	-0.226128	0.224307	0.673878	-0.327817	0.346102	0.60321	-0.509415	0.708884	0.613997	0.181598	0.185158	0.951034	2.75775	2.59124	0	2.92044	3.45317	0.0126187	2.52296	2.57302	0.0272818	2.31074	2.51361	0.119587	14	14	14	36.9	36.9	36.9	59.84	0	70.826	3721800000	138	22.4494	23.5241	22.2667	22.681	24.4751	25.2874	26.7972
A0A1L8I1R9	A0A1L8I1R9	slf1			-0.290492	0.182434	0.658963	-0.22543	0.592865	0.593313	-0.515922	0.354768	0.516898	-0.818187	0.569838	0.590651	0.302265	0.432518	0.951981	4.04199	2.16912	0	4.04016	3.6272	0.00573878	3.61941	3.15492	0.00683478	3.28887	2.46401	0.0768	49	49	49	59.2	59.2	59.2	103.31	0	323.31	28145000000	708	24.1494	26.2404	24.0997	24.6637	26.6252	29.058	30.8472
A0A1L8FKY4;Q6NRI8	A0A1L8FKY4;Q6NRI8	cenps;apitd1;mhf1	Centromere protein S (CENP-S) (Apoptosis-inducing TAF9-like domain-containing protein 1 homolog) (FANCM-interacting histone fold protein 1)	CENP-S/Mhf1;Centromere protein S	-0.470443	0.315982	0.485997	-0.223125	0.197141	0.685547	-0.693568	0.438972	0.400725	-0.773755	0.515369	0.611545	0.0801873	0.0533086	0.989662	2.86469	1.17242	0.0618362	2.65812	1.39949	0.0499273	2.26034	1.05951	0.169993	2.15261	0.971426	0.321181	11	11	11	78.5	78.5	78.5	15.179	0	84.72	5433500000	191	22.7248	26.5169	22.7792	22.2649	24.277	26.8696	28.2292
A0A1L8GT29;A0A1L8H0C4	A0A1L8GT29	tarsl2		Threonine-tRNA ligase, class IIa	0.843038	0.982908	0.0568608	-0.22254	0.725305	0.583965	0.620498	0.654917	0.320152	0.111981	0.0772345	0.9365	0.508517	0.796143	1	0.548333	0.302735	0.717913	1.67567	2.57476	0.0366543	1.25538	1.75183	0.166887	0.71839	0.620359	0.813809	38	31	30	51	44.2	44.2	93.896	0	323.31	22202000000	445	27.4591	27.7805	27.6427	26.311	26.1499	27.9577	29.4882
Q6DCZ1	Q6DCZ1	pola2	DNA polymerase alpha subunit B	DNA polymerase alpha, subunit B	-0.393267	0.789669	0.353711	-0.219515	0.407538	0.628955	-0.612782	1.74734	0.167278	-0.524152	0.795386	0.612775	-0.0886297	0.101711	0.987108	0.996887	1.59178	0.185189	0.891428	1.88129	0.0944748	0.48499	1.52003	0.614674	0.535483	1.32158	0.772469	19	19	1	39	39	1.5	66.844	0	201.11	13374000000	269	26.6175	26.3924	26.0914	25.9481	26.8595	27.359	28.0741
A0A1L8HLS8;Q5U514;A0A1L8HUA6	A0A1L8HLS8;Q5U514;A0A1L8HUA6	plrg1			0.303015	0.360843	0.555118	-0.21922	0.881146	0.577055	0.0837951	0.0835698	0.886113	-0.38372	0.447298	0.72522	0.467515	1.39696	1	1.90704	0.975902	0.149603	2.47377	1.59934	0.0429302	2.07627	1.30155	0.12859	1.58	0.923078	0.402418	15	15	15	37.5	37.5	37.5	57.545	0	95.36	4300000000	141	22.0479	25.5275	22.5784	24.6839	24.5048	25.2136	27.1513
Q6DFE8;A0A1L8F9F5	Q6DFE8;A0A1L8F9F5	tdp1	Tdp1-prov protein	Tyrosyl-DNA phosphodiesterase I	-0.510562	0.444188	0.381828	-0.21898	0.521097	0.616162	-0.729542	0.686277	0.261568	-0.298213	0.176067	0.866884	-0.43133	0.421146	0.976726	4.56149	3.05335	0	4.32586	6.29646	0.00402667	3.92327	5.19763	0	4.32628	3.33434	0.0276	28	28	28	46.9	46.9	46.9	67.917	0	87.488	10465000000	209	22.4698	22.8384	23.0062	22.5765	25.4021	27.7931	28.9162
A0A1L8FTU5	A0A1L8FTU5	phf20l1		Protein of unknown function DUF3776	0.843963	0.765443	0.0879898	-0.21854	0.359067	0.639787	0.625423	0.486436	0.400755	0.249002	0.128953	0.901199	0.37642	0.286255	0.946351	0.24235	0.102554	0.903231	1.34744	1.70761	0.0689888	0.948098	0.8581	0.464196	0.548117	0.289239	0.959349	18	18	13	19.7	19.7	14.5	111.81	0	51.722	5468400000	171	26.4379	25.1393	26.2974	24.7817	24.1247	25.8877	27.8578
A0A1L8H8V8;A0A1L8H1Z9	A0A1L8H8V8	eif5b-like		Translation initiation factor IF- 2	-0.494663	0.618138	0.310844	-0.218183	0.346223	0.64034	-0.712846	0.813001	0.228922	-0.246235	0.25052	0.85235	-0.46661	0.770594	1	1.01335	0.795242	0.324053	0.814135	2.83916	0.083494	0.396573	1.37169	0.694793	0.829676	1.32481	0.531955	54	54	18	46.6	46.6	19.8	122.98	0	323.31	35966000000	691	27.6012	28.0773	28.0156	27.9029	27.4448	29.0075	30.4823
Q6NUA8	Q6NUA8	c17orf49			-0.40485	0.205216	0.592479	-0.214598	0.135914	0.739205	-0.619448	0.405648	0.449466	-0.582202	0.402854	0.656337	-0.0372453	0.0333583	0.99537	2.49705	0.989968	0.113077	2.36731	1.09975	0.0685923	1.96899	0.927769	0.22484	1.97393	0.931756	0.358859	11	11	5	73.2	73.2	30.9	20.685	0	205.34	12394000000	212	25.3039	27.4418	22.6929	24.3354	25.2544	27.7255	29.3093
A0A1L8EY40	A0A1L8EY40	pms2			1.02601	0.92268	0.0462612	-0.213115	0.384366	0.640162	0.812898	0.641374	0.248618	0.238483	0.120435	0.906784	0.574415	0.490514	1	6.09071	3.29427	0	7.40805	5.89383	0	6.99238	4.93208	0	6.39132	3.7689	0	46	46	46	63.3	63.3	63.3	79.229	0	323.31	44109000000	922	22.0011	23.7845	22.5929	22.5065	26.775	29.0001	30.7637
A0A1L8HWE0	A0A1L8HWE0				0.501402	0.551418	0.333382	-0.21237	0.65453	0.601864	0.289032	0.274937	0.65294	-0.918771	0.880725	0.520332	1.2078	1.86688	1	0.844682	0.435001	0.554375	1.58932	1.41144	0.0700828	1.20727	1.02812	0.310498	-0.00986195	0.0048731	0.998142	14	14	14	40.2	40.2	40.2	40.556	0	21.316	1318400000	55	22.0793	24.8168	22.8403	22.6797	22.5768	24.2192	25.5516
A0A1L8GJR4;A0A1L8GDB9	A0A1L8GJR4	c11orf95			1.42633	1.12462	0.0249292	-0.211871	0.386372	0.638861	1.21446	0.892604	0.121056	0.7926	0.38649	0.624893	0.421855	0.267741	0.947862	1.18511	0.439155	0.49116	2.86849	1.86604	0.0330658	2.47182	1.49568	0.0821879	2.03097	0.888096	0.365475	28	28	28	30.7	30.7	30.7	139.19	0	156.11	6177300000	276	22.4394	25.0994	26.3989	24.4106	23.4815	26.1518	27.7408
A0A1L8F1P4	A0A1L8F1P4			Melanoma-associated antigen	0.433813	0.318348	0.50595	-0.211815	0.260186	0.666562	0.221997	0.134915	0.760593	-0.281565	0.17319	0.871847	0.503562	0.558174	1	1.01855	0.54544	0.445161	1.69686	2.04844	0.0470667	1.31774	1.21568	0.232079	0.790777	0.573932	0.808956	12	10	10	49.6	42.8	42.8	30.764	0	45.072	1632300000	80	24.1586	24.0032	22.6765	22.6331	22.6756	24.1521	26.386
Q6AZG6	Q6AZG6	farsa-a;farsla-a	Phenylalanine--tRNA ligase alpha subunit A (EC 6.1.1.20) (Phenylalanyl-tRNA synthetase alpha subunit A) (PheRS)	Phenylalanyl-tRNA synthetase, class IIc, alpha subunit	0.152575	0.271356	0.718335	-0.209717	0.52097	0.620486	-0.0571423	0.0925916	0.906193	-0.2859	0.47921	0.785048	0.228757	0.440889	0.920389	1.15654	1.26449	0.191318	1.59641	2.73881	0.0364562	1.19549	2.13924	0.142379	0.93507	1.2686	0.486727	25	25	9	59	59	24.1	56.752	0	323.31	16304000000	413	25.7387	26.9641	26.3296	26.0927	26.7167	27.3055	28.6133
A0A1L8FAA7;P51951;A0A1L8EZW2	A0A1L8FAA7;P51951	mnat1	CDK-activating kinase assembly factor MAT1 (CDK7/cyclin-H assembly factor) (Menage a trois) (RING finger protein MAT1)	Cdk-activating kinase assembly factor MAT1/Tfb3	0.49986	0.572963	0.325451	-0.208578	0.433515	0.633095	0.291282	0.27715	0.651463	-0.0158176	0.0110384	0.991479	0.3071	0.405296	0.950592	2.5611	1.72174	0.0193525	3.33993	3.28363	0.0119429	2.94228	2.63959	0.0170049	2.60707	2.03142	0.121405	21	21	21	65	65	65	36.047	0	316.73	15086000000	341	25.042	25.2243	25.4281	23.3116	25.7831	27.7065	28.8252
A0A1L8FTK5;Q4V847	A0A1L8FTK5;Q4V847	ints8	Integrator complex subunit 8 (Int8)		0.967372	1.01452	0.0451983	-0.208207	0.30041	0.656802	0.759165	0.801652	0.21606	0.405557	0.366947	0.743507	0.353608	0.627365	0.97022	0.839942	0.515177	0.509812	2.05233	2.42787	0.032611	1.67346	1.89468	0.0960608	1.29247	1.3194	0.352268	11	11	11	14.5	14.5	14.5	114.3	0	31.725	1757600000	83	22.4485	23.982	22.7758	23.7947	22.4144	24.4496	25.5359
C8YR60;A0A1L8HVJ4	C8YR60;A0A1L8HVJ4	cenpc	Centromere protein C	Centromere protein C/Mif2/cnp3	1.5229	1.81232	0.00649524	-0.206493	0.338158	0.648143	1.31641	1.44069	0.0588038	0.785013	0.677162	0.594618	0.531397	0.600691	1	0.23787	0.132807	0.886276	2.01138	4.33404	0.0132381	1.62812	2.2757	0.0722979	1.07338	0.958656	0.528212	19	19	19	18.1	18.1	18.1	156.05	0	66.697	2821500000	132	24.7135	24.1696	24.5916	24.0496	23.0136	25.0604	26.1246
A0A1L8I0Z4;Q641G1	A0A1L8I0Z4;Q641G1	ccdc62			1.10717	0.97129	0.0412083	-0.20639	0.61992	0.617226	0.900778	0.752171	0.19503	0.476465	0.231728	0.794116	0.424313	0.290319	0.951834	2.70988	1.66835	0.0191655	4.08088	4.26727	0.00437949	3.68846	3.69889	0.00416471	3.24502	2.00097	0.121769	15	15	15	38.5	38.5	38.5	48.544	0	83.122	5895600000	197	22.7693	24.0468	24.0132	22.6533	24.0123	26.0325	27.8385
A0A1L8GYH0;P62321	A0A1L8GYH0;P62321	snrpf	Small nuclear ribonucleoprotein F (snRNP-F) (Sm protein F) (Sm-F) (SmF)	Small nuclear ribonucleoprotein F;Sm-like protein Lsm6/SmF	-2.76994	1.78182	0.00104762	-0.20533	0.0907346	0.787403	-2.97527	1.91897	0	-1.95172	0.715964	0.381635	-1.02355	0.330723	1	2.51858	1.38986	0.0433312	-0.167873	0.0537286	0.839303	-0.479315	0.175935	0.833243	0.524489	0.146318	0.978609	7	7	7	48.8	48.8	48.8	9.7251	0	91.88	9541100000	72	22.4164	26.1773	22.9753	22.4944	26.681	26.1647	24.9716
A0A1L8HI10;A0A1L8HA02	A0A1L8HI10;A0A1L8HA02	zbtb39			1.23827	1.30522	0.0252125	-0.205245	0.29145	0.661788	1.03302	0.902876	0.143515	0.478505	0.255895	0.780158	0.55452	0.37303	1	-0.474703	0.239181	0.779017	1.02623	1.56561	0.0918359	0.638098	0.544713	0.692618	0.0631499	0.0254677	1	28	28	28	45.4	45.4	45.4	77.334	0	109.7	6211200000	287	26.8707	25.8413	27.0249	25.6731	23.9499	26.139	27.467
A0A1L8FA99;Q3KQ74;A0A1L8G893	A0A1L8FA99	arid4b		AT-rich interactive domain-containing protein 4B	0.543859	0.906271	0.177084	-0.203477	0.356458	0.649218	0.340382	0.426496	0.576266	-0.0417886	0.0483791	0.960568	0.382171	0.77479	1	1.96896	2.00623	0.0193324	2.76751	5.25952	0.00598298	2.39155	3.4172	0.0181667	1.98169	2.97664	0.120007	19	19	17	18.7	18.7	17.7	152.42	0	29.018	1870200000	47	22.5003	22.5319	23.18	22.8361	23.5596	25.029	25.9483
A0A1L8FTV3	A0A1L8FTV3	zhx2			1.02863	0.840698	0.0527261	-0.202171	0.634567	0.616816	0.826463	0.63764	0.246813	0.412876	0.22873	0.798187	0.413587	0.441574	0.965596	-0.0185652	0.00647166	0.992003	1.32819	1.76305	0.0687102	0.903677	0.96607	0.439788	0.459573	0.255059	0.971513	53	53	35	61.7	61.7	45.9	89.139	0	323.31	269220000000	1779	31.7708	31.3015	32.1752	30.3659	29.0909	31.585	33.371
Q32NQ9;A0A1L8HUP1	Q32NQ9;A0A1L8HUP1	cetn4			1.11801	1.43929	0.0250251	-0.201677	0.55091	0.629407	0.916333	1.10998	0.132771	0.596555	0.492279	0.624652	0.319777	0.341279	0.942225	1.13598	0.765601	0.308207	2.5139	3.24734	0.0132636	2.13103	2.47488	0.0386133	1.78692	1.42636	0.235608	14	9	9	60.8	39.8	39.8	19.547	0	62.799	4646100000	113	25.1908	23.9473	24.5526	23.502	23.8281	25.6465	26.9093
A0A1L8HQN7	A0A1L8HQN7	bcl7a		BCL7	1.40878	1.27465	0.0218997	-0.201305	0.664632	0.616259	1.20748	1.06471	0.0989446	0.762092	0.453216	0.612357	0.445385	0.391443	0.96136	-0.413715	0.180644	0.82838	1.26795	1.70674	0.0725828	0.872677	0.964832	0.458198	0.405282	0.200155	0.97409	13	13	4	56.8	56.8	34.5	24.873	0	94.223	18679000000	206	27.8673	27.1883	28.0778	26.3416	24.9232	26.8158	28.8279
Q6DD56;Q52L29;A0A1L8H805;B2GTX8;Q2VPI0;A2BDC1;Q4V7Y5;A0A1L8HFP8;Q63ZQ5	Q6DD56;Q52L29;A0A1L8H805;B2GTX8;Q2VPI0;A2BDC1;Q4V7Y5;A0A1L8HFP8	srrm1			1.25676	1.6022	0.017723	-0.2007	1.45498	0.577248	1.05606	1.31692	0.0878105	0.840024	0.757813	0.574254	0.216038	0.250088	0.927672	-0.141008	0.0754616	0.932057	1.38216	3.88447	0.0363899	0.993125	2.46179	0.173092	0.751107	0.670408	0.778839	11	11	11	13.2	13.2	13.2	84.561	0	34.365	8135700000	212	26.2251	26.0169	26.5973	25.8995	24.5703	25.9604	27.7526
Q8QG95;Q5XH26;A0A1L8ERS4	Q8QG95;Q5XH26;A0A1L8ERS4	smarce1	Baf57;Smarce1 protein	SWI/SNF complex subunit BAF57	0.289258	0.23219	0.623866	-0.197565	0.602995	0.628591	0.0916929	0.0626974	0.892802	-0.215802	0.150027	0.903067	0.307495	0.525538	0.953564	1.80273	0.975991	0.161117	2.34877	2.06966	0.0349523	1.9737	1.66346	0.0946974	1.63959	1.20575	0.293622	25	7	7	59.1	27.2	27.2	47.433	0	208.55	3440100000	147	22.5195	24.8978	24.5563	22.7808	23.7184	25.6991	27.2608
Q7SZ42	Q7SZ42	hmgb1	Hmgb1-prov protein		0.665377	1.68993	0.0514254	-0.196145	0.260651	0.676217	0.469232	0.962204	0.346744	0.502322	0.697321	0.611823	-0.0330901	0.0273138	0.995798	0.873515	1.40633	0.247022	1.82155	2.69153	0.0327763	1.43606	2.30602	0.0949935	1.4335	1.9417	0.210737	20	14	6	59.2	39.3	20.9	24.455	0	62.511	10094000000	153	25.0416	25.0533	26.1451	25.8493	26.0326	26.4928	26.8487
A0A1L8HQ92	A0A1L8HQ92	eif4enif1		Eukaryotic translation initiation factor 4E binding protein	0.682893	2.35445	0.0398622	-0.196062	0.588694	0.630061	0.486831	1.5994	0.249399	0.107958	0.281218	0.925169	0.378873	1.23733	1	-0.0149999	0.0121087	0.991608	0.955248	1.83857	0.0887341	0.568193	0.789609	0.652773	0.158641	0.145009	0.987096	27	27	1	34.2	34.2	1.3	105.34	0	303.16	12725000000	342	27.6593	26.7889	27.6721	26.7341	26.6141	27.1009	28.1264
Q63ZP1;A0A1L8G2B3;A0A1L8G273;Q6DDU1;A0A1L8G7T2;A0A1L8G7S8	Q63ZP1;A0A1L8G2B3;A0A1L8G273	phf10	PHD finger protein 10		1.36336	1.51589	0.0161097	-0.194835	0.556828	0.632266	1.16853	1.29235	0.0766554	0.67377	0.517645	0.613547	0.494755	0.601665	1	0.218307	0.104605	0.904866	1.83427	2.75133	0.0324552	1.45978	1.97593	0.112986	0.943007	0.704746	0.694219	13	13	13	27.5	27.5	27.5	57.327	0	103.45	3763600000	151	25.01	24.5215	25.4078	23.8721	23.3489	25.0528	26.7018
A0A1L8G3S5	A0A1L8G3S5	eif2b5			0.58525	0.793283	0.17759	-0.19306	0.476821	0.640929	0.39219	0.435542	0.536517	-0.101985	0.0921386	0.938287	0.494174	1.02072	1	0.575623	0.352	0.678461	1.43596	2.08103	0.0562632	1.05588	1.18921	0.311503	0.533032	0.458529	0.916877	27	27	27	42.3	42.3	42.3	79.475	0	309.64	11696000000	316	26.3969	26.3893	26.9095	25.2043	25.5184	26.9856	28.3728
Q498J3	Q498J3	elmo2		Engulfment and cell motility protein 1	0.169612	0.228782	0.712785	-0.19251	0.522913	0.640679	-0.0228972	0.0257411	0.966153	-0.564073	0.985692	0.588184	0.541175	1.81278	1	1.36271	0.758989	0.27881	1.79108	1.28759	0.069688	1.42502	0.960434	0.287885	0.856023	0.51466	0.820492	16	16	15	25.7	25.7	24.8	83.775	0	47.105	3160400000	108	22.6279	25.2071	24.7325	22.3352	24.0264	25.1664	26.4216
A0A1L8H7B4	A0A1L8H7B4	cep85		Centrosomal protein of 85kDa	1.21625	1.96773	0.011713	-0.19015	0.398992	0.652474	1.0261	1.51606	0.0769498	0.3424	0.321336	0.793369	0.6837	0.943853	1	2.0306	1.11122	0.112495	3.51762	2.36435	0.0171546	3.14096	2.01289	0.0340083	2.43334	1.37535	0.195268	23	23	2	37.6	37.6	3.4	80.866	0	139.36	7290200000	235	25.4441	21.9491	25.0792	24.1043	24.8936	26.062	27.5483
A0A1L8EL76;Q52L33;Q66IP7;A0A1L8ESL3;A0A1L8FPW9	A0A1L8EL76;Q52L33;Q66IP7;A0A1L8ESL3	smarcd2		SWI/SNF complex subunit BAF60B	-1.13213	1.6398	0.0219669	-0.188981	0.168687	0.736321	-1.32112	2.3267	0.0327801	-0.859476	0.471184	0.612019	-0.461639	0.215729	0.936402	1.23392	1.60864	0.120419	0.204731	0.159387	0.710705	-0.204121	0.253894	0.870783	0.0403948	0.01713	0.997754	12	12	9	32	32	23.5	55.488	0	61.245	2378000000	48	22.734	23.7567	22.8608	22.7665	23.7239	24.262	25.2069
Q76LD3;A0A1L8HK04	Q76LD3;A0A1L8HK04	pold3	DNA polymerase delta p66 subunit (POLD3 protein)	DNA polymerase subunit Cdc27	0.713895	2.02264	0.0401525	-0.188508	0.668782	0.629594	0.525388	1.39966	0.237105	0.34899	0.788399	0.68135	0.176397	0.455401	0.921501	2.38325	2.33647	0.00635556	3.39146	4.08545	0.006728	3.00463	3.51771	0.006288	2.79425	3.07823	0.068627	25	25	2	57	57	2.9	50.087	0	323.31	27379000000	457	25.1785	25.9289	25.1038	26.5703	27.2389	28.111	29.2118
A0A1L8GKY1	A0A1L8GKY1	kars	Lysine--tRNA ligase (EC 6.1.1.6) (Lysyl-tRNA synthetase)	Bacterial/eukaryotic lysine-tRNA ligase, class II;Lysine-tRNA ligase, class II	0.329085	0.662086	0.449069	-0.187237	1.41185	0.596645	0.141848	0.235225	0.765342	-0.113447	0.140985	0.933572	0.255295	0.594818	0.945836	0.262473	0.182948	0.866886	0.909415	1.99907	0.0893695	0.508383	0.963752	0.655928	0.217475	0.222606	0.988757	46	46	2	65.8	65.8	7.9	69.636	0	323.31	126360000000	1222	29.9139	30.704	30.6524	29.8128	29.4712	30.5311	31.9044
Q7ZXG5;P62972;A0JMV0;A0A1L8HQJ7;A0A1L8HQK4;Q7SY79;A0A1L8HCZ9	Q7ZXG5;P62972;A0JMV0;A0A1L8HQJ7;A0A1L8HQK4;Q7SY79	ubb;ubc	Polyubiquitin [Cleaved into: Ubiquitin] (Fragment)	Ubiquitin	-0.157558	0.152967	0.755604	-0.185278	0.262189	0.68712	-0.342836	0.428109	0.575112	-0.320206	0.388013	0.786501	-0.0226302	0.0319988	0.998736	1.0583	0.887045	0.289666	1.22904	2.49933	0.0584303	0.822798	3.72821	0.181543	0.80743	1.59403	0.487324	11	11	4	84.2	84.2	40.5	42.752	0	323.31	340440000000	463	30.9091	30.6634	30.8133	30.5007	30.4299	31.7023	33.3357
Q68F70;A0A1L8HJE7;A0A1L8HJE3	Q68F70	ints4	Integrator complex subunit 4 (Int4)		0.361872	0.284408	0.555556	-0.184173	0.223826	0.706429	0.1777	0.10942	0.79584	-0.221355	0.126091	0.907564	0.399055	0.33222	0.947399	0.8672	0.416126	0.562811	1.48295	1.40557	0.0717677	1.12608	0.808428	0.431503	0.703155	0.379487	0.919251	32	32	32	35.6	35.6	35.6	109.25	0	69.117	3153800000	147	24.9575	24.8375	24.9585	22.7311	23.5044	25.6444	27.0355
Q1XCD9;A0A1L8F2Z5	Q1XCD9;A0A1L8F2Z5	hmgb3	High mobility group B3b protein (	High mobility group protein HMGB3	0.69258	2.13564	0.0402993	-0.182673	0.379904	0.661108	0.509908	1.23712	0.265979	0.472418	0.704297	0.623259	0.0374899	0.0374811	0.998178	2.55048	1.70278	0.0185984	3.51616	2.44061	0.0159404	3.14796	2.24032	0.0257581	3.08029	2.00774	0.121048	14	10	10	45.3	29.4	29.4	23.296	0	28.008	4969200000	131	22.3872	22.7202	22.3563	25.4641	25.2513	25.5577	26.6732
A0A1L8HU84	A0A1L8HU84	hpf1		Histone PARylation factor 1	1.8281	2.67556	0.000602151	-0.179413	0.444794	0.657429	1.64869	2.23532	0.0159032	0.180655	0.165639	0.901121	1.46804	2.6373	1	1.59104	1.23642	0.121466	3.69401	4.4111	0.0055122	3.32063	3.47139	0.00678	1.82946	1.85345	0.177072	24	24	24	56.8	56.8	56.8	40.949	0	323.31	12481000000	414	24.3753	25.5263	24.4454	25.6223	25.3699	26.6622	28.169
A0A1L8EW56	A0A1L8EW56	ttc21b			0.430088	0.361612	0.474615	-0.17923	0.352234	0.673237	0.250857	0.204056	0.702859	-0.208627	0.150907	0.900008	0.459485	0.936428	1	0.79666	0.481582	0.537157	1.46665	2.20129	0.0511822	1.12072	1.72101	0.203976	0.637908	0.623978	0.836119	18	18	18	16.4	16.4	16.4	150.72	0	33.183	1151600000	53	22.8882	23.8553	22.8979	22.4606	22.1716	24.0582	25.518
A0A1L8H048	A0A1L8H048	pclaf		PCNA-associated factor	0.682788	2.10593	0.0419014	-0.17913	0.752764	0.636371	0.503658	1.44786	0.249849	0.489366	1.17657	0.602154	0.0142922	0.0277595	0.996702	0.19492	0.264183	0.870576	1.17632	2.29975	0.0670355	0.800523	1.39671	0.391614	0.748085	1.45316	0.559015	8	8	6	81.2	81.2	53.9	13.247	0	241.24	26953000000	204	27.9755	26.9372	27.3352	27.9927	27.6078	27.6283	28.2317
Q8AVJ8;P25980	Q8AVJ8;P25980	ubtf-b;ubf2	Nucleolar transcription factor 1-B (Upstream-binding factor 1-B) (UBF-1-B) (xUBF-2)		0.28933	0.213932	0.637075	-0.178458	0.692314	0.638825	0.110872	0.0721939	0.873734	-0.391535	0.252266	0.794843	0.502407	0.683924	1	1.56103	0.921313	0.201683	2.13541	3.00515	0.0247091	1.76173	2.15718	0.0658	1.23294	0.983911	0.462784	48	19	19	52.9	24	24	82.028	0	162.21	20149000000	339	27.1873	26.7668	27.129	25.6481	26.1712	28.6287	29.9543
A0A1L8FNR6	A0A1L8FNR6	pold1	DNA polymerase (EC 2.7.7.7)	DNA-directed DNA polymerase, family B	-0.0539622	0.112372	0.880546	-0.17468	0.460949	0.661664	-0.228642	0.638507	0.623498	-0.228267	0.532217	0.804252	-0.000374794	0.000649601	0.999331	2.67743	1.27165	0.0549189	2.92679	1.46124	0.0422876	2.55373	1.24921	0.115616	2.51564	1.23931	0.211486	61	61	2	58.2	58.2	1.4	125.42	0	323.31	40789000000	805	26.9816	27.4348	22.8968	26.9802	28.1663	28.9392	29.6282
A0A1L8EV34;A0A1L8ENB9;Q7ZXV8	A0A1L8EV34;A0A1L8ENB9;Q7ZXV8	znf207;bugz	BUB3-interacting and GLEBS motif-containing protein ZNF207 (BuGZ) (xBuGZ) (Zinc finger protein 207)		0.843132	0.954527	0.060224	-0.174644	0.25978	0.702933	0.668488	0.679213	0.288989	0.249655	0.202006	0.869012	0.418833	0.590962	1	-0.0478253	0.0244804	0.979044	1.05466	2.16231	0.0713204	0.701053	0.955558	0.54005	0.25661	0.20703	0.982772	6	6	6	15.7	15.7	15.7	47.601	0	32.963	4669900000	158	25.6539	25.0819	25.8742	25.0882	23.7584	25.3349	26.8622
A0A1L8HM44;Q7ZWY7	A0A1L8HM44;Q7ZWY7	aimp1	Scye1-prov protein		0.564622	0.829749	0.181643	-0.173785	0.586223	0.648734	0.390837	0.491825	0.519522	0.13109	0.118762	0.931588	0.259748	0.427968	0.929371	0.496725	0.321658	0.721026	1.36283	2.63425	0.0481456	0.9828	1.66516	0.248328	0.68981	0.752875	0.777552	25	25	13	75	75	40.5	33.179	0	244.66	55661000000	514	28.6273	29.2746	29.0093	28.0438	27.9087	29.1705	30.8134
A0A1L8H2V9;Q5XGX0;A0A1L8I330;A0A1L8HS76	A0A1L8H2V9	dnajb1			1.05554	1.75765	0.0225855	-0.17311	0.689723	0.643318	0.882425	1.4	0.115467	0.607305	0.777865	0.604535	0.27512	0.525661	0.950606	-0.323933	0.225913	0.825194	1.00796	1.9101	0.0802114	0.646259	0.88788	0.593485	0.34166	0.289644	0.979107	17	17	17	45.8	45.8	45.8	38.282	0	73.068	9440500000	275	27.5122	26.237	26.9645	26.489	25.1723	26.2615	27.4964
A0A1L8F6T2;Q6TEC1	A0A1L8F6T2;Q6TEC1	nudt16	U8 snoRNA-decapping enzyme (EC 3.6.1.62) (IDP phosphatase) (IDPase) (EC 3.6.1.64) (Inosine diphosphate phosphatase) (Nucleoside diphosphate-linked moiety X motif 16) (Nudix motif 16) (U8 snoRNA-binding protein X29) (m7GpppN-mRNA hydrolase)		-2.33631	1.83801	0.000916667	-0.168321	0.37985	0.678611	-2.50463	1.96622	0.000828571	-1.02063	0.43846	0.613553	-1.484	0.941156	1	1.7679	1.683	0.054661	-0.397874	0.403753	0.465088	-0.71247	0.934937	0.539409	0.814653	0.545941	0.812744	14	14	14	63.7	63.7	63.7	24.35	0	54.769	5639700000	101	23.6447	24.4562	22.7703	23.35	26.523	25.3893	24.4207
Q6AXB0;A0A1L8HV05;A0A1L8HV42;A0A1L8HV39	Q6AXB0;A0A1L8HV05;A0A1L8HV42;A0A1L8HV39	ppp3ca	Serine/threonine-protein phosphatase (EC 3.1.3.16)		-1.59853	1.43636	0.0118783	-0.166711	0.103002	0.789303	-1.76524	4.95144	0	-1.31858	1.57632	0.254476	-0.44666	0.445668	0.999285	1.96733	3.14317	0.00237391	0.88711	0.845619	0.185146	0	-4.34294e-08	1	0.503796	0.597308	0.896595	21	6	6	40.3	10	10	57.507	0	8.1444	1410000000	23	22.4787	22.4573	22.8172	21.8992	23.9056	24.6922	24.9005
Q6AZT3;A0A1L8HI26;A0A1L8HIA2	Q6AZT3;A0A1L8HI26	mars	Mars-prov protein	Methionine-tRNA ligase, type 1;Methionyl-tRNA synthetase	0.822225	2.32101	0.0269202	-0.165107	0.543962	0.66214	0.657118	2.03201	0.134775	0.328193	0.712757	0.71229	0.328925	0.894842	1	-0.0940895	0.0951044	0.93621	1.0016	2.74772	0.0690473	0.652441	1.54455	0.465023	0.294206	0.369694	0.982563	30	13	13	34.9	15.5	15.5	102.42	0	39.519	6797000000	162	25.7605	26.0308	26.3799	25.6598	25.4306	25.824	26.7913
Q6P704	Q6P704	ufd1ufd1l		Ubiquitin fusion degradation protein Ufd1-like	0.538963	1.9401	0.0800485	-0.161911	0.904373	0.647603	0.377052	1.25839	0.400652	0.183045	0.39464	0.865062	0.194007	0.547518	0.928317	0.131985	0.16928	0.902523	0.954858	2.50864	0.0724357	0.604655	1.51755	0.496013	0.378148	0.624833	0.945451	17	17	5	57.7	57.7	19.2	34.857	0	124.47	14490000000	253	26.8806	25.9577	26.5635	26.4574	26.2663	26.3037	27.2717
A0A1L8FWZ1;A0A1L8FWZ7;Q6GLP7	A0A1L8FWZ1;A0A1L8FWZ7;Q6GLP7	brd9	Bromodomain-containing protein 9	Protein of unknown function DUF3512	1.80251	1.64442	0.00486218	-0.16067	0.477128	0.674917	1.64184	1.46887	0.0464366	1.03078	0.636787	0.570008	0.611063	0.546033	1	-0.223828	0.0994949	0.905205	1.57775	1.64414	0.0642149	1.24479	1.14937	0.263133	0.615842	0.305935	0.957031	6	6	6	11.8	11.8	11.8	68.023	0	33.99	1321300000	83	24.6397	24.0202	24.4701	22.3926	22.7789	22.8501	25.5408
A0A1L8H9M4;Q5U246	A0A1L8H9M4;Q5U246	ikzf4			0.804038	0.727155	0.108783	-0.160278	0.154411	0.757758	0.64376	0.624869	0.320512	0.0631895	0.0389995	0.955133	0.58057	0.653859	1	0.930604	0.402168	0.559401	1.99645	1.25359	0.0685263	1.65244	1.0524	0.22594	1.05128	0.509649	0.776506	40	4	2	83.5	11	6	54.107	0	135.24	4940200000	127	25.3067	25.7551	25.5231	22.4581	24.0426	26.0701	27.2239
Q3KQE0;Q6DKN0	Q3KQE0;Q6DKN0				0.989978	1.78548	0.0248069	-0.159317	0.463321	0.679566	0.830661	1.46154	0.118627	0.869303	1.25278	0.446186	-0.0386419	0.0515747	1	0.363137	0.186024	0.838104	1.60896	1.49489	0.067945	1.27084	1.14607	0.260929	1.28241	0.93742	0.464465	19	5	5	50.9	21.7	21.7	38.149	0	82.549	3086300000	154	22.7418	24.5593	25.259	25.0637	23.6486	24.775	26.0958
Q5U510	Q5U510	rpa3		Replication factor A protein 3	-1.19729	1.04469	0.0352446	-0.158998	0.160872	0.756073	-1.35629	1.32512	0.0614673	-1.15169	1.20722	0.310688	-0.204599	0.425732	0.921846	2.53144	1.34995	0.0481537	1.6518	1.23492	0.0724161	1.28543	0.931529	0.332182	1.44903	1.15116	0.355902	15	15	14	95.9	95.9	82.6	13.242	0	323.31	143040000000	551	28.803	30.5918	28.3111	27.7059	29.4558	31.5785	33.2802
A0A1L8HE73;Q6IP18	A0A1L8HE73;Q6IP18	rpa2-a;repa2;rpa2;rpa32;rpa34	Replication protein A 32 kDa subunit-A (RP-A p32) (Replication factor A protein 2) (RF-A protein 2) (Replication protein A 34 kDa subunit) (RP-A p34)	Replication factor A protein 2	-0.768577	0.678472	0.134613	-0.156972	0.175946	0.748435	-0.92555	0.931608	0.15401	-0.882904	0.949574	0.51191	-0.0426455	0.0706601	0.994868	2.24757	1.21421	0.0800472	1.79816	1.37674	0.0680975	1.43002	1.07554	0.249087	1.43302	1.11624	0.366083	16	16	8	89.5	89.5	57.6	29.448	0	323.31	187180000000	639	28.9105	30.8059	29.1222	27.7511	29.5296	31.5921	33.1746
A0A1L8FB44	A0A1L8FB44	mta1			0.485417	0.411475	0.414705	-0.154935	0.35754	0.703288	0.330482	0.262739	0.641393	-0.0860906	0.0465334	0.945627	0.416573	0.437427	0.968468	0.284153	0.132445	0.878654	1.0504	1.62696	0.0858264	0.702222	0.875112	0.563626	0.261315	0.144137	0.992242	62	19	19	82.2	29.3	29.3	71.475	0	323.31	16907000000	464	27.3374	27.4583	28.2165	26.6617	25.7884	27.8204	29.4156
A0A1L8HR49;A0A1L8HR66;A0A1L8I1N1;Q52L27;Q52L26;A0A1L8H0Z6	A0A1L8HR49;A0A1L8HR66;A0A1L8I1N1;Q52L27;Q52L26	chd1;chd2			1.01036	2.70684	0.0118333	-0.153375	0.333418	0.707769	0.856986	2.31735	0.0712151	0.543003	1.22885	0.590526	0.313982	0.635307	0.980053	0.0666399	0.0683511	0.954694	1.31853	3.46364	0.0394633	0.998762	2.88637	0.145574	0.658328	1.22053	0.671213	12	11	11	8.7	8.2	8.2	206.46	0	27.252	898480000	31	22.6582	22.7322	22.9142	23.1814	22.341	22.8761	23.864
Q7ZXL7;Q640G4;A0A1L8FYN0;Q498H9	Q7ZXL7;Q640G4;A0A1L8FYN0;Q498H9	thoc1		THO complex, subunit THOC1	0.683385	0.946723	0.0992922	-0.152295	0.227518	0.739087	0.53109	0.584853	0.400931	0.148955	0.115326	0.927376	0.382134	0.41345	0.970189	0.459163	0.318854	0.738322	1.3965	2.92786	0.0419667	1.0716	1.37159	0.263816	0.664823	0.557506	0.848668	19	19	19	29.7	29.7	29.7	75.43	0	44.521	2711400000	119	24.2958	24.7542	24.4368	23.7832	23.4384	25.0737	26.1773
A0A1L8GSQ9;A0A1L8GSR6	A0A1L8GSQ9;A0A1L8GSR6			Intermediate filament protein	0.890233	1.33091	0.0398986	-0.151332	0.22511	0.740965	0.7389	1.20112	0.163114	0.403329	0.418304	0.724257	0.335571	0.414172	0.945806	1.02973	0.739123	0.342184	2.17168	2.23402	0.0330675	1.84863	1.81799	0.0846107	1.48945	1.11894	0.357455	29	8	0	50.5	15.3	0	67.246	0	21.435	1935600000	64	22.3259	24.159	22.6152	24.0368	23.3404	24.1333	25.6826
A0A1L8H7D1	A0A1L8H7D1			SWI/SNF-like complex subunit BAF250a;SWI/SNF-like complex subunit BAF250/Osa	1.05638	1.05844	0.0399811	-0.148445	0.719397	0.673492	0.907938	0.874019	0.167108	0.247015	0.147532	0.89707	0.660922	0.860817	1	-0.173608	0.0722736	0.92692	1.15419	1.51142	0.0824101	0.814154	0.896146	0.495371	0.130589	0.0660673	0.988929	64	25	23	41.9	20.3	19.1	207.8	0	316.9	12097000000	506	27.5169	26.4182	27.8456	26.1853	25.0643	26.9335	28.7463
A0A1L8HX71;Q91916;P27088	A0A1L8HX71;Q91916;P27088	xpa;xpac	DNA repair protein complementing XP-A cells homolog (Xeroderma pigmentosum group A-complementing protein homolog)	XPA	0.677143	0.785455	0.135877	-0.148198	0.576153	0.680962	0.528945	0.592237	0.40002	-0.0966854	0.0528523	0.942117	0.62563	0.59553	1	4.49542	3.26806	0	5.44933	7.33988	0	5.10989	6.23269	0	4.46336	3.2034	0.0357176	11	11	11	59.2	59.2	59.2	30.954	0	207.07	10924000000	316	22.6519	22.4632	22.9433	22.4275	25.5365	27.3499	28.7356
A0A1L8G6S2	A0A1L8G6S2	eprs-like		Glutamyl/glutaminyl-tRNA synthetase;Glutamyl-tRNA synthetase, archaeal/eukaryotic cytosolic;Proline-tRNA ligase, class IIa, archaeal-type	0.635236	1.78171	0.0530767	-0.146532	0.679676	0.677464	0.488704	1.18913	0.292799	0.0784502	0.0996975	0.943481	0.410254	0.865099	1	0.474058	0.407422	0.688437	1.43778	3.30508	0.0363393	1.06902	2.2961	0.160659	0.623183	0.775782	0.810393	111	111	33	58.7	58.7	18.4	198.5	0	323.31	262150000000	2874	30.6253	31.4119	31.0885	30.5087	30.4168	31.3735	32.6537
A0A1L8EXS4	A0A1L8EXS4	ints1			0.954852	0.744483	0.0736184	-0.144517	0.237113	0.742217	0.810335	0.577465	0.274998	0.25125	0.123319	0.899402	0.559085	0.520102	1	0.63136	0.282351	0.710922	1.84462	2.47434	0.036412	1.51751	1.61672	0.138792	0.93643	0.598149	0.760813	48	48	48	25.2	25.2	25.2	246.28	0	112.71	5783400000	282	25.7208	25.1239	25.8921	24.225	23.721	26.3683	27.7966
A0A1L8HEB9;REV__A0A1L8GHW9	A0A1L8HEB9			SWI/SNF-like complex subunit BAF250a;SWI/SNF-like complex subunit BAF250/Osa	0.957195	0.978095	0.0476807	-0.143952	0.723598	0.678199	0.813242	0.792953	0.205554	0.147904	0.0803016	0.935004	0.665338	0.730164	1	-0.0471964	0.0192013	0.979854	1.20871	1.90122	0.070838	0.856165	1.09497	0.430439	0.166346	0.0820122	0.984741	72	72	33	47.2	47.2	25.6	207.78	0	323.31	63725000000	1763	29.8035	29.0129	30.1337	28.6726	27.4553	29.5572	31.1773
Q2NLA5;A0A1L8GQ05	Q2NLA5;A0A1L8GQ05	qars		Glutamine-tRNA synthetase;Glutamyl/glutaminyl-tRNA synthetase	-0.336602	0.540768	0.471772	-0.143935	0.332563	0.721465	-0.480537	0.916221	0.345978	-0.570265	1.08982	0.591342	0.0897274	0.228617	0.976645	1.34595	1.06945	0.19455	1.30127	1.55945	0.0717859	0.964885	1.08295	0.387405	0.839693	0.918203	0.651003	60	24	24	68.4	30.7	30.7	87.512	0	234.3	24754000000	450	26.4682	28.0831	26.764	26.1958	27.089	28.3612	29.5057
Q91643;Q5XHJ4	Q91643;Q5XHJ4	Xcen	Xcen protein		0.526555	0.546075	0.318299	-0.140043	0.249043	0.742666	0.386512	0.348024	0.578224	0.151847	0.102247	0.931063	0.234665	0.246763	0.918565	1.23166	0.820593	0.277585	2.05943	3.2822	0.02168	1.71443	2.12125	0.0736603	1.44935	1.23548	0.327749	23	23	2	76.2	76.2	14.5	19.703	0	323.31	58127000000	519	28.6147	28.3671	28.5066	27.4232	27.716	29.6702	31.1139
A0A1L8FIZ1	A0A1L8FIZ1	nsmce4a		Nse4/EID family	-0.987137	0.743727	0.069212	-0.139656	0.0931425	0.812727	-1.12679	0.988231	0.11708	-0.967704	1.00883	0.471386	-0.159088	0.179729	0.958193	2.76953	1.60008	0.0190515	2.06606	1.51176	0.0546425	1.74286	1.25184	0.17046	1.86478	1.5426	0.208552	21	21	6	50	50	18.7	43.771	0	163.94	15043000000	274	25.5486	26.8101	24.7204	24.1378	26.2097	28.28	29.7826
Q6AZR7	Q6AZR7	psma6;psma6-prov	Proteasome subunit alpha type (EC 3.4.25.1)	Proteasome alpha-type subunit;Proteasome subunit alpha6;Proteasome, subunit alpha/beta	-2.94091	2.77884	0.00233333	-0.139585	0.0925996	0.81066	-3.08049	2.77517	0	-2.32823	0.981191	0.23513	-0.752263	0.251713	0.973487	3.484	5.25929	0	0.637722	0.668071	0.284523	0.694158	0.976524	0.541513	1.08374	0.482226	0.789406	18	2	2	72.4	19.9	19.9	27.463	0	271.48	7131600000	44	22.2883	22.7934	22.134	22.6807	26.31	26.124	25.5175
W0UQE8;W0US81;W0USK2	W0UQE8;W0US81;W0USK2	rad18	E3 ubiquitin ligase		0.765565	0.506815	0.213869	-0.139525	0.387729	0.719454	0.62604	0.397999	0.44983	-0.0143752	0.00601765	0.993972	0.640415	0.729054	1	4.19136	2.19058	0	5.23585	4.57568	0.00502609	4.89855	4.2271	0.0024	4.2356	2.83632	0.0552	25	25	6	40.4	40.4	12.2	55.198	0	254.01	18872000000	428	22.448	24.2366	24.1546	24.2801	25.5095	28.4683	29.9556
A0A1L8ESU8;Q91820;Q91891	A0A1L8ESU8;Q91820	aurka-a;aurka;eg2;stk6	Aurora kinase A-A (EC 2.7.11.1) (Aurora/IPL1-related kinase 1) (ARK-1) (Aurora-related kinase 1) (Serine/threonine-protein kinase 6-A) (Serine/threonine-protein kinase Eg2-A) (pEg2) (Serine/threonine-protein kinase aurora-A) (p46Eg265)	Aurora kinase	-0.174057	0.140197	0.752178	-0.138852	0.393502	0.718468	-0.31291	0.291185	0.637375	-0.131928	0.102232	0.938117	-0.180982	0.4975	0.918373	1.065	0.69736	0.351682	1.16289	1.86528	0.0711511	0.839425	1.44033	0.362674	0.985803	1.42549	0.415709	21	19	6	53.6	51.1	20.1	46.371	0	74.44	9407400000	222	25.029	26.4425	25.8214	25.5737	25.097	26.7779	28.431
Q6DFB7;A0A1L8I1Z2	Q6DFB7;A0A1L8I1Z2	poc5	Centrosomal protein POC5 (Protein of centriole 5)	Centrosomal protein POC5	1.33955	2.62322	0.00223059	-0.136723	0.289779	0.739431	1.20283	2.04165	0.0502188	0.630145	0.831584	0.587371	0.572685	0.863419	1	-0.527718	0.432825	0.652584	1.06772	2.08017	0.0717616	0.752178	1.09279	0.474877	0.157095	0.108348	0.989599	12	12	12	23.6	23.6	23.6	63.872	0	25.298	3206400000	138	25.605	24.4787	25.5411	24.8681	23.6307	24.4388	25.8891
Q6IP69;A0A1L8H7W3	Q6IP69;A0A1L8H7W3	kpna6	Importin subunit alpha	Importin subunit alpha	-1.94547	2.16556	0.000932203	-0.136701	0.0671489	0.836011	-2.08217	1.94978	0.00628916	-2.11567	1.87469	0.145255	0.0335002	0.0138584	0.996093	2.08121	1.72212	0.0313648	0.13668	0.0599999	0.839308	-0.0492887	0.0208382	0.985829	-0.115146	0.0538237	0.987295	21	6	3	46.4	18.4	11.4	59.739	0	195.48	2767400000	89	22.7884	24.8283	22.4047	22.3013	24.8391	25.0787	25.9678
A0A1L8GJU2	A0A1L8GJU2	ints5			-1.15411	0.927887	0.0413972	-0.136681	0.0521629	0.855125	-1.29079	0.626036	0.172873	-0.954443	0.533331	0.590602	-0.336349	0.117683	0.95522	3.30167	1.67136	0.0116465	2.41203	1.53036	0.0468987	2.14011	0.905907	0.224632	2.4083	1.19564	0.226307	13	13	8	17.9	17.9	11.8	102.61	0	28.415	4604600000	65	22.3389	25.4512	22.2167	22.6846	24.652	26.5606	28.2915
A0A1L8FQA2	A0A1L8FQA2	smarcc1		SWI/SNF complex subunit SMARCC1	1.26231	1.16722	0.0270763	-0.130483	0.279237	0.744545	1.13182	0.969531	0.118417	0.539867	0.297705	0.725882	0.591955	0.50181	1	-0.169373	0.0638072	0.933445	1.3857	1.58498	0.0709897	1.0491	0.939092	0.40141	0.433183	0.198005	0.972825	79	19	19	54.8	21.9	21.9	130.28	0	323.31	50396000000	507	29.7441	28.3739	29.9629	28.1343	26.8247	28.9448	30.8365
A0A1L8G173;A0JMW3	A0A1L8G173;A0JMW3	ints7		Integrator complex subunit 7	0.271715	0.505721	0.541961	-0.129303	0.194587	0.767559	0.142413	0.185731	0.778998	-0.544339	0.726634	0.614416	0.686751	0.92752	1	1.43308	1.82749	0.0747543	1.95493	4.38553	0.0131146	1.66038	2.50959	0.0603323	0.875314	1.4255	0.483284	11	11	11	15.2	15.2	15.2	108.64	0	55.813	1228100000	61	22.7685	22.3807	22.5308	22.7105	23.1588	23.9666	25.1555
A0A1L8HUB9;Q5XGY9	A0A1L8HUB9;Q5XGY9	mnd1	Meiotic nuclear division protein 1 homolog	Meiotic nuclear division protein 1	-0.0702152	0.0697109	0.879363	-0.129175	0.131488	0.796813	-0.19939	0.253712	0.715314	-0.233463	0.279765	0.852486	0.0340729	0.0329351	0.993714	1.75797	1.0278	0.149695	1.95568	1.25987	0.0684954	1.64964	1.03617	0.225708	1.58394	0.957596	0.39107	15	15	15	70.2	70.2	70.2	24.022	0	48.329	5657300000	122	25.3761	25.2627	22.5604	22.8123	24.84	25.7251	26.9783
Q52KY1;P81004	Q52KY1;P81004	vdac2	Voltage-dependent anion-selective channel protein 2 (VDAC-2) (Outer mitochondrial membrane protein porin)	Eukaryotic porin/Tom40;Porin, eukaryotic type;Voltage-dependent anion-selective channel protein 2	-0.139845	0.0688595	0.840611	-0.129165	0.0932545	0.817619	-0.26901	0.145457	0.731579	-0.594305	0.406258	0.656282	0.325295	0.369366	0.951209	2.956	1.38016	0.0322769	3.07758	1.91763	0.0299378	2.77177	1.67917	0.058736	2.41643	1.51264	0.179406	11	11	10	47	47	44.2	30.201	0	126.83	5124100000	191	22.5502	25.5309	22.6595	22.2066	23.9875	26.484	28.1044
A0A1L8F9Y9;Q90WN5;Q5FWQ2	A0A1L8F9Y9;Q90WN5	rcor1;corest	REST corepressor 1 (Protein CoREST) (xCoREST)		0.505573	0.456838	0.376547	-0.128802	0.282391	0.745888	0.37677	0.316712	0.59489	0.13352	0.0825386	0.938484	0.243251	0.280444	0.91733	2.02476	1.04714	0.12123	2.78588	2.07957	0.0307619	2.48007	1.78766	0.0592984	2.21179	1.35617	0.210338	22	9	9	54.5	29.7	29.7	49.021	0	74.96	3046800000	104	22.6187	22.7606	25.3794	22.3286	23.5175	25.5747	26.9555
A0A1L8G5F0	A0A1L8G5F0	wdr35	WD repeat-containing protein 35	WD repeat protein 35	0.346432	0.282663	0.563509	-0.127677	0.168023	0.780093	0.218754	0.157574	0.746077	-0.118205	0.0786995	0.938828	0.336959	0.4344	0.953995	0.516652	0.281303	0.742302	1.10936	1.64528	0.0801435	0.812953	0.899095	0.499572	0.449477	0.381166	0.959895	18	18	18	20.4	20.4	20.4	134.01	0	52.607	1743800000	111	24.0664	24.3675	24.1368	22.9942	22.7586	24.5938	26.1463
A0A1L8HW59;Q3KPV2;Q7T287	A0A1L8HW59;Q3KPV2;Q7T287	aptx	Aprataxin (EC 3.1.11.7) (EC 3.1.12.2) (Forkhead-associated domain histidine triad-like protein) (FHA-HIT)	Aprataxin	0.575145	0.398384	0.376666	-0.126845	0.343906	0.742976	0.4483	0.288719	0.580575	0.0102625	0.00442359	0.995911	0.438037	0.409225	0.970667	1.66797	0.849186	0.212837	2.53829	2.94583	0.0173657	2.20616	2.28669	0.0442692	1.74134	1.17185	0.287341	26	26	26	67.1	67.1	67.1	39.559	0	323.31	53949000000	774	28.0287	27.3019	28.7382	26.7863	27.0872	29.6721	31.4134
Q9W6S7;A0A1L8GTA5;B7ZSK4;Q66J80	Q9W6S7;A0A1L8GTA5;B7ZSK4;Q66J80	sin3a	Transcription co-repressor Sin3		1.09223	1.68414	0.0222145	-0.126295	0.211311	0.769703	0.965935	1.24021	0.113639	0.313805	0.299118	0.798013	0.65213	0.931445	1	0.18144	0.104273	0.903642	1.5349	2.53091	0.0423671	1.22816	1.47019	0.213701	0.551033	0.452915	0.919046	23	23	3	18.7	18.7	3.4	145.09	0	46.734	3952000000	181	25.7246	25.0629	25.4444	24.3185	24.1745	25.1258	26.8736
A0A1L8FFG3	A0A1L8FFG3	prpf19			-0.952425	3.04598	0.0128195	-0.12614	0.423264	0.736875	-1.07856	3.78584	0.0234016	-0.684602	0.979052	0.572068	-0.393962	0.520238	0.982089	1.6846	2.30037	0.0207887	1.03163	1.57283	0.0913996	0.71675	1.01809	0.514815	1.06689	1.58616	0.361332	18	18	3	59.7	59.7	15.1	54.923	0	323.31	28999000000	277	26.2659	27.4055	26.5267	25.8727	27.8542	28.0579	28.8343
Q7ZSY1;A0A1L8EZT7	Q7ZSY1	lgals3	Galectin (Fragment)	Galectin-3	-3.09209	2.55698	0.00193103	-0.125212	0.0564725	0.853836	-3.21731	1.84853	0	-2.13447	1.01829	0.233301	-1.08283	0.406562	1	4.29446	1.61902	0.00830857	1.51473	0.487614	0.215093	1.00959	0.248748	0.768664	2.2404	0.690315	0.463565	14	14	14	51	51	51	28.332	0	167.49	39814000000	164	22.2627	27.9493	21.8795	24.5997	29.1029	28.1134	27.7402
A0A1L8HXK6;B7ZQE1;Q9PUM7	A0A1L8HXK6;B7ZQE1;Q9PUM7	gatad2a	Mi-2 histone deacetylase complex protein 66		1.23493	1.22203	0.0269165	-0.124019	0.47481	0.737064	1.11091	1.07499	0.110506	0.49839	0.309565	0.734573	0.612518	0.680087	1	-0.139342	0.0554248	0.942589	1.40788	1.94348	0.0620573	1.06471	1.22117	0.300644	0.425097	0.224117	0.972598	51	30	29	76.5	50.7	48.4	60.998	0	323.31	168320000000	1225	31.1696	30.4598	31.6679	29.9106	28.5783	30.9299	32.4533
A0A1L8GVE9;Q4V7Z9	A0A1L8GVE9;Q4V7Z9	rars		Arginine-tRNA ligase	-0.0269804	0.0472347	0.942609	-0.121607	0.395995	0.742237	-0.148588	0.327852	0.744145	-0.198445	0.355504	0.856258	0.0498571	0.0958104	0.988719	0.84398	0.762139	0.388918	1.12597	1.57212	0.0819805	0.800165	1.05483	0.464455	0.711617	0.919606	0.70852	48	48	48	68.6	68.6	68.6	75.376	0	323.31	65596000000	1094	27.9701	29.6346	28.5623	28.2418	28.7574	29.3637	30.6057
P17508;Q7ZXA2	P17508;Q7ZXA2	eef1a-o1	Elongation factor 1-alpha, oocyte form (EF-1-alpha-O1) (EF-1AO1)	Translation elongation factor EF1A, eukaryotic/archaeal	-1.96545	3.79615	0.00169697	-0.118032	0.0816235	0.836091	-2.08348	2.12652	0.00386667	-1.79921	1.16803	0.244619	-0.28427	0.112872	0.957107	1.83033	1.3998	0.0798582	0.215425	0.116454	0.738959	-0.124535	0.0581218	0.956687	0.10773	0.0438668	0.992764	30	30	5	71.1	71.1	17.1	50.195	0	323.31	709280000000	1272	29.7895	33.0174	30.8722	31.0557	32.7723	32.8482	33.5976
A0A1L8EUB2;Q5XGW6	A0A1L8EUB2;Q5XGW6	chmp4b	Charged multivesicular body protein 4b (Chromatin-modifying protein 4b) (CHMP4b)	Snf7 family	-0.559372	1.07063	0.139236	-0.117183	0.0939983	0.825049	-0.676555	0.652457	0.294882	-0.0920925	0.0776817	0.942219	-0.584463	0.471008	1	1.2784	2.43001	0.0590075	1.0117	1.8049	0.083304	0.710051	0.656939	0.631952	1.25257	1.85048	0.268301	15	15	1	43	43	3.1	36.09	0	194.91	14619000000	215	25.2399	26.3958	25.5254	26.1174	27.046	26.8815	27.2444
A0A1L8GXT0	A0A1L8GXT0	thoc3			0.884559	1.57439	0.0341536	-0.11682	0.336056	0.755874	0.767739	1.35792	0.143339	0.408007	0.512889	0.695208	0.359732	0.689644	1	0.00815678	0.00467543	0.994021	1.15591	1.87449	0.0709968	0.858765	1.20062	0.399423	0.472014	0.412938	0.955791	10	10	10	41.7	41.7	41.7	35.894	0	58.011	4216700000	168	25.9186	24.793	25.7723	24.7717	24.4602	25.1301	26.7444
A0A1L8F992;Q7ZYR9;A0A1L8F0N1	A0A1L8F992;Q7ZYR9	eif2b2	Eif2b2-prov protein	Initiation factor 2B-related	-1.39584	0.886997	0.0369616	-0.116446	0.0763002	0.835476	-1.51229	1.2038	0.0617523	-1.5062	1.28	0.231186	-0.00609016	0.0084407	0.996641	3.27643	1.49553	0.0190413	2.14377	1.16709	0.0685051	1.85576	1.08935	0.192291	1.82796	1.13187	0.286324	18	18	18	59	59	59	38.968	0	217.56	5406200000	169	22.692	25.6519	22.4588	22.1062	24.2378	26.8972	28.3344
Q6Q4H9;Q4V876	Q6Q4H9;Q4V876	eif2s2	Eukaryote initiation factor 2 beta (		0.0694351	0.13929	0.85814	-0.114122	0.311743	0.764823	-0.0446873	0.0663058	0.927363	0.112628	0.191197	0.933029	-0.157315	0.327075	0.948193	0.463193	0.49081	0.659179	0.823405	2.89913	0.0814739	0.515025	1.55688	0.582637	0.637718	1.26034	0.678982	26	26	12	58.8	58.8	29.9	38.6	0	203.39	23038000000	467	26.9891	27.2175	27.6601	27.3847	27.0919	27.6275	28.9488
A0A1L8EYA0	A0A1L8EYA0	ift140			0.0227523	0.0143594	0.967396	-0.111942	0.147656	0.805039	-0.0891895	0.0541408	0.901578	-0.164295	0.104293	0.928801	0.0751052	0.0737267	0.987423	1.54255	0.896021	0.211026	1.82489	2.1198	0.0417652	1.53712	1.43309	0.160957	1.43267	1.21345	0.344386	36	36	36	27.6	27.6	27.6	166.12	0	90.78	4642400000	199	24.1011	25.5227	24.1408	23.431	24.0487	26.091	27.6919
Q3KQ06;A0A1L8H083	Q3KQ06;A0A1L8H083	arid3b			1.36959	1.90464	0.00908978	-0.11019	0.195613	0.791308	1.2594	1.76727	0.0546603	0.881423	0.864269	0.547045	0.377975	0.416312	0.968219	1.72858	1.5923	0.0659356	3.34839	5.48786	0.00330286	3.0623	4.31625	0.00429091	2.66069	2.50493	0.106254	16	16	11	36.1	36.1	24.1	54.562	0	24.984	2137900000	108	22.5936	22.4933	22.4483	22.9693	22.9605	24.5111	25.7527
A0A1L8GZZ7;Q6AZF8;A0A1L8GTF4	A0A1L8GZZ7;Q6AZF8	hmg20a	High mobility group protein 20A (HMG box-containing protein 20A)		0.445637	0.294686	0.512709	-0.108327	0.261338	0.780996	0.337309	0.215876	0.660233	-0.196623	0.11359	0.918663	0.533933	1.39901	1	0.613872	0.277067	0.719745	1.35142	2.276	0.0559	1.04001	1.53191	0.249239	0.47628	0.428948	0.946273	25	25	25	69.6	69.6	69.6	39.615	0	323.31	45420000000	513	28.5565	28.9301	28.7492	27.6194	26.8489	29.2257	31.1
A0A1L8GV76	A0A1L8GV76				-0.972294	1.22068	0.0385388	-0.102736	0.0778941	0.845549	-1.07503	2.04764	0.0561751	-0.354915	0.765355	0.679831	-0.720114	1.19625	1	2.0353	2.4912	0.00952432	1.23393	1.11605	0.101681	0.829298	0.758361	0.542041	1.73843	2.58098	0.133098	19	19	6	22.5	22.5	8.1	113.39	0	25.809	2355800000	80	22.6391	23.7508	22.4577	22.1805	24.37	24.5194	25.5302
O93610;A0A1L8H1Q8	O93610;A0A1L8H1Q8	pold2;cdc1	DNA polymerase delta subunit 2 (XlCdc1)	DNA polymerase delta/II small subunit family	-0.420404	0.989121	0.279976	-0.101788	0.406542	0.770945	-0.522192	1.30882	0.249713	-0.578219	1.01667	0.58622	0.0560269	0.0906752	0.98698	3.81258	2.0061	0.00145263	3.68267	2.12654	0.021565	3.39089	1.94315	0.0333532	3.29661	1.90771	0.120564	20	20	20	47.9	47.9	47.9	50.647	0	206.62	20434000000	340	22.6021	25.9812	22.4476	25.4097	27.0332	27.8906	29.1466
Q6NTX9;A0A1L8HRX1	Q6NTX9;A0A1L8HRX1	sub1			-0.35323	0.721415	0.412785	-0.101514	0.202044	0.799718	-0.454745	0.806097	0.395308	-0.159265	0.245991	0.902468	-0.29548	0.616388	0.958275	1.38483	1.46719	0.116576	1.32822	2.90982	0.0451819	1.03068	2.01541	0.197661	1.28943	2.21111	0.208899	12	12	3	55.5	55.5	7.8	14.379	0	109.53	29274000000	284	27.5407	27.3795	27.0098	26.6432	27.65	28.6667	29.775
A0A1L8HWP7;A9ULW4;A0A1L8I3C1	A0A1L8HWP7;A9ULW4	arid3a			1.63443	2.46599	0.000839695	-0.0974007	0.200269	0.805738	1.53703	2.38544	0.015688	1.11999	0.935041	0.437103	0.417037	0.331679	0.954624	0.282579	0.136986	0.877689	2.17224	2.02491	0.0355407	1.89428	1.67223	0.09739	1.45779	0.799685	0.489264	15	14	4	31	29.2	12.5	59.203	0	39.395	3736800000	130	25.2291	22.7955	25.0733	24.6199	23.4794	24.8724	26.0896
A0A1L8HV16	A0A1L8HV16	aimp1			1.1682	2.29746	0.0101119	-0.0936246	0.354195	0.790345	1.07458	1.98248	0.0580215	0.728282	0.948653	0.5705	0.346298	0.523209	0.977211	-0.11695	0.0802774	0.93578	1.32746	3.65719	0.0364532	1.04201	2.31111	0.170329	0.66676	0.723074	0.801403	22	10	10	69	35.5	35.5	34.303	0	76.172	11260000000	191	26.776	26.4621	27.0696	26.3313	25.5641	26.3778	27.9346
Q6AZF1;Q92138	Q6AZF1;Q92138	PP2A	Phosphorylase phosphatase (EC 3.1.3.17)	Serine/threonine-protein phosphatase 2A subunit A, metazoa	-1.97697	2.06589	0.000873016	-0.0921073	0.107534	0.837703	-2.06908	2.46864	0	-1.59325	1.01241	0.258938	-0.47583	0.281401	0.952145	2.44395	1.97039	0.0118	0.747744	0.477191	0.311981	0.490705	0.315215	0.777456	0.918634	0.523252	0.800074	25	12	3	45.8	25.5	5.9	65.427	0	111.36	5236500000	87	22.3528	25.0957	22.6664	22.6505	26.2007	25.6329	25.3112
A9ULW0	A9ULW0	cep68		A-kinase anchor protein 6/Centrosomal protein of 68kDa	1.05171	0.903671	0.0461279	-0.0892076	0.252335	0.804845	0.962501	0.802562	0.170087	0.254918	0.108935	0.906822	0.707583	0.498343	1	1.66479	1.35131	0.101159	2.80671	5.79866	0.00525581	2.54443	4.26365	0.00668936	2.04107	1.79452	0.167604	8	8	8	16.9	16.9	16.9	61.239	0	18.787	1459800000	34	22.2986	22.5191	22.7416	22.8849	22.6127	24.2226	25.7447
A0A1L8HX81;P50533;A2RVA9	A0A1L8HX81;P50533	smc2;cape;smc2l1	Structural maintenance of chromosomes protein 2 (SMC protein 2) (SMC-2) (Chromosome assembly protein XCAP-E) (Chromosome-associated protein E)	Structural maintenance of chromosomes protein	0.717965	2.26879	0.0369157	-0.0882897	0.220812	0.813597	0.629675	1.64835	0.165152	0.406929	1.35781	0.616733	0.222745	0.721619	0.941929	-0.16178	0.245642	0.881128	0.846186	3.06892	0.0777024	0.563553	1.90934	0.497424	0.309601	0.54692	0.963678	53	53	53	43.4	43.4	43.4	136.18	0	246.61	19798000000	508	27.3663	27.0345	27.2367	27.5999	26.9168	26.9602	27.865
A0A1L8G7W3;A0A1L8G7W1	A0A1L8G7W3;A0A1L8G7W1			SWI/SNF-like complex subunit BAF250/Osa	1.09902	1.26945	0.0297409	-0.0882282	0.398125	0.797468	1.01079	1.15506	0.115069	0.178334	0.0973845	0.929801	0.832457	0.836666	1	0.19863	0.0924035	0.90525	1.55914	2.14605	0.0497121	1.28611	1.63227	0.172805	0.436323	0.224695	0.978747	29	27	10	17	16	6.5	237.2	0	81.366	5219100000	174	26.1154	25.2992	26.0914	24.5147	24.0664	25.8028	27.4094
A0A1L8FAP2;Q6AZT4;A0A1L8EZS1	A0A1L8FAP2;Q6AZT4;A0A1L8EZS1	brms1l	Breast cancer metastasis-suppressor 1-like protein	Sds3-like	1.26043	1.27748	0.0251411	-0.0849853	0.136394	0.837345	1.17545	1.0731	0.101709	0.382355	0.160329	0.855302	0.79309	0.451415	1	-0.0892997	0.0312216	0.966493	1.4121	1.12176	0.0894128	1.15593	0.770328	0.435901	0.720195	0.358688	0.920564	7	7	7	20.8	20.8	20.8	37.599	0	14.34	2013200000	55	24.7947	24.1115	25.015	22.1377	22.1074	24.1417	25.6852
Q6INF7	Q6INF7	csnk2a2			-1.56569	1.63028	0.00900969	-0.0820427	0.0424434	0.900149	-1.64773	1.28951	0.0549475	-1.51209	1.00046	0.277144	-0.135638	0.0537451	0.985039	1.17318	2.10861	0.0940111	-0.103631	0.0925424	0.828477	-0.365997	0.293619	0.808311	-0.271135	0.201444	0.98103	28	28	3	77.4	77.4	10.9	41.287	0	236.74	11411000000	225	25.3376	26.2106	25.3866	25.3058	27.2228	26.6477	26.8297
A0A1L8F591;A0A1L8I2M2;A0A1L8HRW6	A0A1L8F591	znf687			1.21594	0.966341	0.0378728	-0.0768943	0.231265	0.82679	1.13905	0.88423	0.132565	0.61861	0.340881	0.681102	0.52044	0.529485	1	0.941676	0.349212	0.608536	2.40279	1.65474	0.04249	2.14752	1.42999	0.10852	1.60594	0.814619	0.461463	41	13	13	44.3	18.2	18.2	139.18	0	62.432	2555400000	141	22.1809	24.498	25.4935	22.6065	22.3928	25.0574	26.5191
Q7ZXW1;A0A1L8FSV5	Q7ZXW1;A0A1L8FSV5	ss18	Ss18-prov protein	SS18 family	1.84246	2.41688	0.00101852	-0.0716896	0.0813929	0.870844	1.77077	2.4746	0.00376623	0.776747	0.515757	0.611158	0.994023	0.756786	1	-0.86207	0.571018	0.474166	1.24873	1.31867	0.085834	0.986606	0.944006	0.4221	-0.0226445	0.00822715	0.994009	5	5	5	10.4	10.4	10.4	42.692	0	50.995	10811000000	198	27.7203	25.9059	27.3241	26.1824	24.5905	26.1334	27.2732
Q9I910;Q90WY0;Q6DFA2;Q6NU68;Q90WX9;Q6DDX0;A0A1L8GDL2;A0A1L8GQR5;A0A1L8GIS5;Q90WY1;Q6INZ9;A0A1L8GWL6	Q9I910	Xl64phr	6-4 photolyase		0.995095	1.04598	0.0426643	-0.0706244	0.137622	0.852551	0.92447	0.965889	0.150072	0.657875	0.487449	0.611528	0.266595	0.263895	0.925226	2.77306	1.47674	0.0274667	4.03966	2.82495	0.0129644	3.77813	2.61526	0.0109765	3.47148	2.39508	0.0785067	41	41	41	66	66	66	60.63	0	166.85	15715000000	323	22.5826	24.6913	22.8945	25.5645	24.9395	27.0459	28.3744
Q91853-2;Q91853;A0A1L8GE70	Q91853-2;Q91853;A0A1L8GE70	znf143;staf	Zinc finger protein 143 (Selenocysteine tRNA gene transcription-activating factor)		-0.153715	0.172148	0.75009	-0.0701575	0.101937	0.861024	-0.223873	0.244721	0.700214	0.0552397	0.0437596	0.95491	-0.279112	0.318768	0.926532	1.34044	1.17984	0.17218	1.45406	2.54827	0.0450868	1.20192	2.35471	0.124331	1.45475	1.47368	0.269428	18	17	6	46.1	44.3	19.1	56.653	0	103.95	4774900000	177	24.1266	25.1265	25.027	24.4098	24.8356	26.0752	27.4582
A0A1L8GPQ0;Q6IND6	A0A1L8GPQ0;Q6IND6	hmces	Embryonic stem cell-specific 5-hydroxymethylcytosine-binding protein (ES cell-specific 5hmC-binding protein) (EC 3.4.-.-) (Putative peptidase SRAPD1) (SRAP domain-containing protein 1)	SOS response associated peptidase (SRAP)	-0.858981	1.26489	0.042547	-0.0684128	0.0502057	0.898779	-0.927394	1.5466	0.092903	0.0458374	0.073745	0.952039	-0.973231	1.34826	1	1.38828	2.92129	0.0226933	0.656888	0.801575	0.248624	0.546296	0.926655	0.642825	1.4901	2.84163	0.151323	8	8	8	26.8	26.8	26.8	41.621	0	16.861	926260000	31	22.28	22.5275	22.5939	22.2349	23.3415	23.7391	24.4147
A0A1L8FDC5	A0A1L8FDC5	znf687			0.513451	0.468184	0.367655	-0.0675282	0.241297	0.835503	0.445922	0.38286	0.52944	0.089283	0.0521329	0.943334	0.356639	0.444688	0.965073	0.0229654	0.0101296	0.991286	0.814718	2.39679	0.0923865	0.55421	0.999593	0.623157	0.171685	0.11184	0.988898	44	44	16	49.2	49.2	21.7	128.7	0	178.73	16688000000	552	27.5937	27.4114	27.847	27.0059	25.6345	27.746	29.2405
A0A1L8EKR5	A0A1L8EKR5	smarce1		SWI/SNF complex subunit BAF57	-0.0676599	0.0495727	0.89769	-0.0673881	0.188887	0.844391	-0.135048	0.104739	0.825769	-0.359855	0.291694	0.794427	0.224807	0.421219	0.920327	1.12787	0.646108	0.361989	1.35984	1.68497	0.0690753	1.08967	1.22174	0.295663	0.833468	0.673542	0.760375	27	27	9	59.4	59.4	33	47.607	0	323.31	46113000000	710	28.5476	28.8081	28.8248	27.0719	27.6135	29.4944	31.1539
Q6PCF2;A0A1L8FVB6	Q6PCF2;A0A1L8FVB6	cul2			-0.86724	0.957891	0.0559358	-0.0626054	0.0846476	0.879402	-0.929846	1.16115	0.12663	-0.883696	0.894467	0.534194	-0.0461497	0.0493709	0.996292	2.14521	1.86216	0.0196321	1.55553	1.36488	0.0723879	1.31933	1.26233	0.226629	1.33063	1.21149	0.362307	21	21	4	32.1	32.1	6.6	87.119	0	151.78	4639200000	118	22.408	24.3629	22.5072	24.3631	26.1299	25.0436	25.986
A0A1L8HQB2;Q6GQ82;Q3KPK3	A0A1L8HQB2;Q6GQ82;Q3KPK3	smarcb1	SWI/SNF-related matrix-associated actin-dependent regulator of chromatin subfamily B member 1	Chromatin-remodeling complex component Sfh1/SNF5;SNF5/SMARCB1/INI1	0.41102	0.427224	0.45021	-0.0605602	0.0943778	0.87847	0.35046	0.323057	0.604173	-0.0719924	0.0482133	0.949547	0.422452	0.50945	1	0.465845	0.261534	0.767172	1.15326	1.78832	0.0731812	0.904864	1.00742	0.431877	0.455738	0.313166	0.96374	19	19	5	50.1	50.1	15.2	46.824	0	228.1	10341000000	298	26.9773	26.0706	27.3264	26.0346	25.736	27.1222	28.8368
A0A1L8HXY0	A0A1L8HXY0	rad23b		UV excision repair protein Rad23	0.274751	0.460781	0.550258	-0.0579705	0.119128	0.875489	0.21678	0.309753	0.684921	0.145065	0.219236	0.906728	0.0717149	0.156791	0.986294	2.43598	2.18224	0.00807778	3.00713	3.96312	0.00928667	2.74912	3.44941	0.00988966	2.64365	3.06679	0.0700098	15	15	1	46.5	46.5	9.5	44.968	0	323.31	39617000000	282	25.5818	26.914	25.6483	26.3813	27.3739	28.5799	29.8528
B1WBE0	B1WBE0	eprs		Glutamyl/glutaminyl-tRNA synthetase;Glutamyl-tRNA synthetase, archaeal/eukaryotic cytosolic;Proline-tRNA ligase, class IIa, archaeal-type	0.676118	2.16706	0.0418709	-0.0576954	0.16112	0.866995	0.618423	1.57239	0.174294	0.360655	0.635927	0.692083	0.257767	0.45768	0.940112	0.0763345	0.0684783	0.951859	1.05387	3.89687	0.0510551	0.79203	2.47316	0.257853	0.500943	0.743491	0.864771	103	45	8	67	32.6	6.4	169.45	0	323.31	48461000000	1085	28.2791	28.5369	28.8389	28.4645	27.9773	28.4277	29.7106
Q7ZYD7;A0A1L8EY15	Q7ZYD7;A0A1L8EY15	aimp2	Jtv1-prov protein		-0.409018	0.638835	0.376831	-0.0527878	0.22329	0.869048	-0.461806	0.760516	0.399081	-0.911931	1.33602	0.394276	0.450125	1.06978	1	1.96556	0.929224	0.160658	1.83746	1.00435	0.0814844	1.59815	0.848342	0.30289	1.11756	0.528048	0.761547	10	10	5	42.1	42.1	18	34.647	0	286.63	11728000000	170	25.3386	26.9072	26.2691	22.6568	26.1204	27.7096	28.5146
Q9PUM8;Q8AYP1	Q9PUM8;Q8AYP1	MBD3	MBD3 protein (Methyl-CpG binding protein MBD3 long form)		0.709155	0.701776	0.146119	-0.0526619	0.232625	0.869367	0.656493	0.633964	0.311516	0.336883	0.278258	0.796887	0.31961	1.22312	1	0.0881929	0.0379575	0.962721	1.09713	2.04473	0.071384	0.835168	1.37657	0.374573	0.483095	0.493736	0.914371	33	33	3	77.2	77.2	7.9	34.078	0	323.31	79207000000	1027	29.5166	29.4611	29.9575	28.5958	27.65	29.5923	31.3265
A0A1L8G191	A0A1L8G191	eprs		Glutamyl/glutaminyl-tRNA synthetase;Glutamyl-tRNA synthetase, archaeal/eukaryotic cytosolic;Proline-tRNA ligase, class IIa, archaeal-type	1.13363	3.01398	0.00481231	-0.0465522	0.103428	0.897413	1.08707	2.78751	0.0426325	0.799215	1.57899	0.404892	0.287858	0.514293	0.954637	0.789933	0.641874	0.465255	2.18077	2.32625	0.0326806	1.956	2.14643	0.0591406	1.64199	1.48646	0.2424	91	5	5	59.6	4.1	4.1	173.2	0	12.983	2571700000	67	22.6231	24.528	22.7935	24.2303	23.8411	24.1556	25.3042
A0A1L8GT89	A0A1L8GT89	znf609			1.69646	2.23169	0.00152857	-0.0439529	0.107273	0.897093	1.65251	2.10944	0.0184846	0.914292	0.787676	0.550571	0.738215	0.854222	1	-0.315582	0.194186	0.844225	1.62935	4.05779	0.0286842	1.40684	2.56254	0.0821595	0.650005	0.466555	0.88582	17	17	8	14.8	14.8	7.4	152.4	0	82.762	2443300000	142	24.6481	24.2546	25.0215	24.461	22.7962	24.4167	25.8108
A0A1L8ELU5;Q8JHV9	A0A1L8ELU5;Q8JHV9	birc7-a	Baculoviral IAP repeat-containing protein 7-A (EC 2.3.2.27) (E3 ubiquitin-protein ligase EIAP-A) (Embryonic/Egg IAP) (xEIAP/XLX) (Inhibitor of apoptosis-like protein) (IAP-like protein) (RING-type E3 ubiquitin transferase EIAP-A) (XIAP homolog XLX) (XLX)		-0.122788	0.0994104	0.823088	-0.0371504	0.0494314	0.931191	-0.159938	0.145417	0.782676	-0.648946	0.811808	0.589938	0.489007	1.75561	1	1.93295	1.16816	0.109994	2.0688	1.71006	0.0468584	1.85674	1.54609	0.114179	1.33847	1.09821	0.390834	14	14	9	39.4	39.4	27.4	45.3	0	30.363	3503700000	62	22.6566	24.8955	22.2923	24.0403	23.8924	25.7584	26.8729
Q08AX4	Q08AX4	gatad2a			1.09348	1.00433	0.0402033	-0.0264902	0.0736887	0.938907	1.06699	0.957163	0.131447	0.397991	0.225326	0.804143	0.668996	0.719433	1	-0.0592761	0.0220642	0.978765	1.36026	1.97523	0.0636137	1.10553	1.28355	0.271436	0.408377	0.21012	0.973233	52	52	31	77.5	77.5	51.5	60.834	0	323.31	438600000000	2481	32.5083	31.7643	32.895	31.2549	29.8544	32.3246	33.9287
Q6P284;A0A1L8GH96	Q6P284;A0A1L8GH96	iars		Isoleucine-tRNA ligase;Isoleucine-tRNA ligase, type 2	-0.251445	0.471031	0.568242	-0.02596	0.0864553	0.940185	-0.277405	0.480173	0.602318	-0.502163	0.869117	0.612965	0.224758	0.531896	0.931696	1.09747	0.960952	0.264511	1.12918	1.62912	0.0786187	0.91665	1.15422	0.387763	0.657063	0.81109	0.780891	64	26	26	56.2	27.6	27.6	143.99	0	323.31	13653000000	361	25.6017	27.1935	25.8307	25.7434	26.5009	27.0343	28.5058
Q3KQ83	Q3KQ83	ccnh-A	Ccnh-A protein	CyclinH/Ccl1	-0.306915	0.266419	0.592556	-0.0222301	0.0297383	0.957773	-0.329145	0.274458	0.637613	-0.809485	0.798182	0.57345	0.48034	0.770607	1	2.95316	1.77673	0.0120675	2.91353	2.52426	0.0214455	2.71261	2.18144	0.0347232	2.20479	1.68199	0.168646	19	19	2	53.3	53.3	5.6	37.634	0	54.288	5548800000	162	24.8213	23.9993	22.5403	22.4237	24.7081	26.9029	27.9463
A0A1L8EWH5;Q90XA9;O13026;I1VEB0;Q7SZ29	A0A1L8EWH5;Q90XA9;O13026;I1VEB0;Q7SZ29	nup35	Nucleoporin NUP53	Nucleoporin, NUP53	0.517931	1.49072	0.120543	-0.0200405	0.0276754	0.960764	0.49789	0.868753	0.341041	0.077148	0.11258	0.945707	0.420742	0.671463	1	1.18718	1.52098	0.141068	1.95847	2.93671	0.02863	1.76808	2.41388	0.0592097	1.32114	1.72217	0.268418	6	6	5	25.4	25.4	20.1	32.475	0	23.402	1573100000	72	22.87	23.0892	21.636	22.8839	23.5557	23.4449	24.5695
A0A1L8HGH3;Q7ZXC9	A0A1L8HGH3;Q7ZXC9	prps2	Ribose-phosphate pyrophosphokinase 2 (EC 2.7.6.1) (Phosphoribosyl pyrophosphate synthase II) (PRS-II)	Ribose-phosphate pyrophosphokinase;Ribose-phosphate pyrophosphokinase, bacterial-type	-1.37738	1.19546	0.0246272	-0.0152011	0.00652818	0.987911	-1.39258	1.0348	0.0821302	-0.911797	0.548682	0.583937	-0.480786	0.208985	0.934272	1.96483	1.94588	0.0219592	0.597365	0.304456	0.441208	0.57462	0.318493	0.765595	0.979156	0.579656	0.762405	15	7	3	58.2	32.1	17.6	34.702	0	159.07	3620800000	75	21.961	24.3848	22.3845	22.9619	25.2481	24.6216	24.7707
Q6PA38	Q6PA38	polr2e		Archaeal RpoH /eukaryotic RPB5 RNA polymerase subunit;DNA-directed RNA polymerase RPB5 subunit, eukaryote/virus	-0.609287	1.4261	0.0776128	-0.0138526	0.0165447	0.976529	-0.62314	1.06569	0.221065	-0.443098	1.043	0.614366	-0.180042	0.268594	0.940145	1.31466	1.74151	0.099367	0.97686	2.63993	0.0720646	0.786795	1.34773	0.404676	0.931295	2.73776	0.282886	9	9	9	43.8	43.8	43.8	24.588	0	16.497	4713600000	94	24.5623	25.0252	24.834	24.4968	25.2459	25.8291	27.1089
A0A1L8H9R2	A0A1L8H9R2	timeless			-0.806392	1.41051	0.0425143	-0.0102925	0.0120065	0.985783	-0.816685	1.44242	0.122611	-0.613195	0.86775	0.58603	-0.203489	0.242191	0.937397	2.42096	2.33053	0.0056459	1.89215	1.77977	0.0486904	1.70759	1.59048	0.121635	1.87305	1.85858	0.178084	25	25	8	21	21	6.7	150	0	77.659	5057600000	139	22.5364	24.5067	22.4427	24.131	25.9172	25.6353	26.1877
A0A1L8G7X3	A0A1L8G7X3	gtf2h5		TFIIH subunit TTDA/Tfb5	-0.38818	0.230095	0.580352	-0.00618267	0.00425486	0.991626	-0.394362	0.263333	0.610582	-0.514847	0.299772	0.733906	0.120485	0.0804277	0.979576	3.1367	2.1169	0.00222857	3.00687	3.2076	0.0130078	2.82749	3.19068	0.0104955	2.68421	2.08733	0.123137	4	4	4	57.7	57.7	57.7	8.0083	0	56.778	3201000000	73	22.6581	22.2346	22.3731	23.1587	23.6885	25.9709	27.4215
A0A1L8G775;Q9PW90;Q6NS03;Q5HZZ3	A0A1L8G775;Q9PW90;Q6NS03	xpo1	CRM1/XPO1 protein		-3.00208	1.56296	0.000887097	-0.00609207	0.0058019	0.99297	-3.00817	1.53775	0.00565854	-2.00706	0.733765	0.365663	-1.00111	0.49775	1	2.64498	1.384	0.0404928	-0.196838	0.0997288	0.768556	-0.312331	0.171428	0.864958	0.532925	0.209784	0.985714	30	30	30	33.9	33.9	33.9	123.11	0	323.31	9034000000	116	22.6456	25.0229	22.6263	21.9526	27.5455	25.1868	23.9136
Q98TW0;Q9I8V3;A0A1L8I0A0;A0A1L8I081	Q98TW0;Q9I8V3;A0A1L8I0A0	chek2	Protein kinase Cds1		-0.777129	1.83496	0.0376566	0	-4.34294e-08	1	-1.11445	3.09321	0.0326952	-0.376405	0.455264	0.725102	-0.738049	1.06203	1	1.11994	2.15547	0.101241	0	-4.34294e-08	1	0	-4.34294e-08	1	0.55972	0.800574	0.822712	11	11	11	28.8	28.8	28.8	58.31	0	25.227	1068100000	25	22.4467	22.6004	22.8317	22.1903	23.3873	23.4106	24.3696
Q6DE18;Q6GM12	Q6DE18	arpc5l;arpc5l-prov	Actin-related protein 2/3 complex subunit 5	Actin-related protein 2/3 complex subunit 5;Actin-related protein 2/3 complex subunit 5-like protein	-0.893446	2.34145	0.0233839	0	-4.34294e-08	1	-0.890403	2.49038	0.0612502	-0.527517	0.689448	0.611031	-0.362886	0.465259	0.975699	0.914193	2.73046	0.119082	0	-4.34294e-08	1	0	-4.34294e-08	1	0.196661	0.149926	0.989435	6	6	6	57.9	57.9	57.9	17.138	0	25.933	939930000	17	22.3341	22.5318	22.5428	22.8449	23.3747	23.2596	23.8794
A5PKQ0;A0A1L8F448;Q6DDI7;A0A1L8F470;O42260	A5PKQ0;A0A1L8F448;Q6DDI7;A0A1L8F470;O42260	gemin2;sip1	Gem-associated protein 2 (Gemin-2) (Component of gems 2) (Survival of motor neuron protein-interacting protein 1) (SMN-interacting protein 1)	Gem-associated protein 2;Gemin2/Brr1	-0.977549	2.24129	0.0197521	0	-4.34294e-08	1	-1.05195	2.60847	0.050339	-0.919427	1.51649	0.346681	-0.132521	0.183296	0.963	1.05203	2.21256	0.112935	0	-4.34294e-08	1	0	-4.34294e-08	1	-0.207063	0.388075	0.980977	5	5	5	27.6	27.6	27.6	27.156	0	42.057	774310000	17	22.6608	22.5751	22.8299	22.5858	23.6301	23.6515	24.3865
Q3KPY6	Q3KPY6	sf3b5		Splicing factor 3B subunit 5/RDS3 complex subunit 10;Splicing factor 3B, subunit 5	-1.30949	3.87469	0.000982143	0	-4.34294e-08	1	-1.38313	4.01721	0	-0.856992	1.03455	0.507571	-0.526135	0.600538	1	1.42164	3.15925	0.0193322	0	-4.34294e-08	1	0	-4.34294e-08	1	0.444604	0.734158	0.897376	5	5	5	59.3	59.3	59.3	10.066	0	16.128	1268100000	41	22.5748	22.404	22.5583	22.6452	23.74	24.0792	24.5211
A0A1L8H6V1;Q6NTV8;A0A1L8H6W2	A0A1L8H6V1;Q6NTV8	med20;MED20	Mediator of RNA polymerase II transcription subunit 20 (Mediator complex subunit 20)	Mediator complex, subunit Med20	-1.49156	2.47478	0.00139869	0	-4.34294e-08	1	-1.45154	2.33291	0.0216207	-0.757838	0.652616	0.589492	-0.693699	0.719169	1	1.06919	2.01044	0.119077	-0.391704	0.65826	0.404911	-0.176795	0.239516	0.884484	0.209279	0.190245	0.993312	7	7	7	37.9	37.9	37.9	23.273	0	63.704	1507100000	41	22.9261	23.4911	22.8862	22.214	24.1527	23.6596	23.8509
A0A1L8GJF8;Q32NG4	A0A1L8GJF8;Q32NG4	gatd1;pddc1	Glutamine amidotransferase-like class 1 domain-containing protein 1 (Parkinson disease 7 domain-containing protein 1)		-1.86212	3.03548	0.000848485	0	-4.34294e-08	1	-1.80696	2.94232	0	-1.21265	0.994731	0.372279	-0.594318	0.477731	1	1.95971	4.53919	0	0	-4.34294e-08	1	0	-4.34294e-08	1	0.593871	0.577812	0.863228	11	11	11	57.7	57.7	57.7	26.016	0	49.801	1992500000	25	22.3629	22.5306	22.8167	22.1102	24.6323	24.1915	24.4018
A0A1L8GU89	A0A1L8GU89	capza2		F-actin-capping protein subunit alpha	-2.17134	3.65932	0.00224	0	-4.34294e-08	1	-1.94568	3.08995	0	-1.57996	1.2652	0.240441	-0.365723	0.227997	0.922851	1.60351	1.58748	0.0778774	-0.497675	0.421127	0.415017	-0.19724	0.13845	0.89336	-0.0709982	0.0342231	0.998956	10	7	1	57	43.6	6.7	34.137	0	130.81	2206200000	47	22.8046	24.4957	22.3159	22.3555	24.7647	24.3876	25.0239
A0A1L8F9U6;Q63ZS0	A0A1L8F9U6;Q63ZS0	rtraf	RNA transcription, translation and transport factor protein	Protein of unknown function UPF0568	-2.35117	3.67493	0.00266667	0	-4.34294e-08	1	-2.35433	3.56796	0	-1.51678	0.981359	0.28351	-0.837554	0.517527	1	2.00243	2.0472	0.0187438	-0.481781	0.427863	0.416803	-0.525214	0.459253	0.742764	0.587029	0.350665	0.946632	11	11	2	52.1	52.1	13.8	27.62	0	67.79	3203700000	57	22.4027	24.5289	22.5848	22.674	25.3387	25.0327	25.2667
Q6GQD4;A0A1L8G9R1;A0A1L8G3L0	Q6GQD4;A0A1L8G9R1;A0A1L8G3L0	polr2h	DNA-directed RNA polymerases I, II, and III subunit RPABC3	RNA polymerase, Rpb8	-2.70991	6.30356	0	0	-4.34294e-08	1	-2.69452	6.24434	0	-2.13106	2.28818	0.0480632	-0.563453	0.527986	1	2.22357	1.88431	0.0188613	-0.494733	0.354682	0.443099	-0.432687	0.293341	0.801423	-0.136733	0.0670808	0.990638	6	6	6	49.3	49.3	49.3	17.157	0	15.828	2396900000	37	22.1768	24.7849	22.6285	22.5037	24.9112	25.1855	25.9159
A0A1L8HWB3;Q4V857	A0A1L8HWB3;Q4V857	ap1m1		Clathrin adaptor, mu subunit	-2.89635	3.08708	0.00311111	0	-4.34294e-08	1	-3.14454	3.30855	0	-2.15745	1.01406	0.236983	-0.987093	0.439305	1	2.32762	2.0772	0.0117835	-0.734838	0.604289	0.27367	-0.681934	0.530947	0.678423	0.10643	0.0360783	0.995235	19	19	15	51.5	51.5	42.3	48.526	0	64.233	5838400000	60	22.9077	24.944	22.9578	22.4436	26.2911	25.1943	25.4491
A3KMU6;A0A1L8GPJ8;A0A1L8GHN3	A3KMU6;A0A1L8GPJ8;A0A1L8GHN3	lsm3			-2.97976	4.29866	0.0112	0	-4.34294e-08	1	-2.74035	3.99934	0	-2.04639	1.34344	0.223781	-0.693966	0.395209	1	2.59832	5.49852	0	0	-4.34294e-08	1	0	-4.34294e-08	1	0.506552	0.341987	0.963238	4	4	4	30.4	30.4	30.4	11.794	0	5.2632	3483700000	23	22.4029	23.0051	22.5357	22.6974	25.3976	25.4175	25.1688
Q0IH31;A0A1L8H1N9	Q0IH31;A0A1L8H1N9	snrpg		Small nuclear ribonucleoprotein G	-3.62063	3.27346	0.00466667	0	-4.34294e-08	1	-3.59323	3.25555	0	-2.70573	1.24547	0.203035	-0.887493	0.378548	1	2.753	1.43607	0.0313198	-1.09729	0.506985	0.243558	-0.811937	0.351931	0.731155	0.0316725	0.00809413	0.996522	4	4	4	36.8	36.8	36.8	8.3857	0	39.08	8074300000	21	22.6514	26.4316	22.5613	22.2918	26.8006	26.1574	25.4534
A0A1L8GUX2;Q9W758	A0A1L8GUX2;Q9W758	ctbp2;ctbp-b	C-terminal-binding protein 2 (CtBP2) (C-terminal-binding protein B) (TCF-3 corepressor CtBP) (XCtBP)		-0.883589	0.85174	0.0668877	0.000180244	0.000207024	0.999639	-0.883409	0.887437	0.170408	-0.813233	0.829779	0.56542	-0.0701756	0.113531	0.985238	1.72191	1.06942	0.14163	1.13089	1.26303	0.0975915	0.93784	0.952525	0.436037	0.972732	0.96121	0.5657	24	24	9	51.7	51.7	23.3	52.211	0	323.31	31505000000	346	27.385	27.8169	27.6114	26.0087	27.1398	29.3294	30.6391
A0A1L8HN28;Q5XGK5;A2VD55;Q4FZM0	A0A1L8HN28;Q5XGK5	tnks	Poly [ADP-ribose] polymerase (PARP) (EC 2.4.2.30)	Tankyrase-1	1.68399	1.28084	0.0155857	0.000285149	0.00054394	1	1.68427	1.26298	0.0546714	0.446318	0.226227	0.792197	1.23796	1.61009	1	-0.0887098	0.0305057	0.967547	1.86769	2.46195	0.037078	1.66955	1.88453	0.0974591	0.410995	0.233738	0.979763	54	54	42	50.5	50.5	42.9	139.61	0	323.31	17526000000	837	27.2735	27.7011	27.9602	26.2262	24.7265	27.5816	29.1909
Q6PAY1;A0A1L8HMG6;K9ZTJ6	Q6PAY1;A0A1L8HMG6;K9ZTJ6	nup54	Nup54	Nucleoporin Nup54/Nup57/Nup44	-1.98076	1.65765	0.00217931	0.00235224	0.00443489	0.994631	-1.97841	1.65635	0.022459	-1.15231	0.55018	0.575224	-0.826098	0.503705	1	1.56069	1.87331	0.058733	-0.539277	1.13385	0.251229	-0.392676	0.7737	0.747033	0.319203	0.197064	0.978455	16	16	8	39.6	39.6	21.1	55.392	0	124.65	3345400000	53	22.9638	23.5159	22.7937	22.7121	25.6146	23.8795	23.9243
A0A1L8GJ67;P70040	A0A1L8GJ67;P70040	fen1-a	Flap endonuclease 1-A (FEN-1-A) (EC 3.1.-.-) (Flap structure-specific endonuclease 1-A) (xFEN-1a)	Flap endonuclease 1;XPG/Rad2 endonuclease	-0.660095	1.6238	0.0530898	0.00303984	0.00324502	0.995199	-0.657055	1.05582	0.208733	-0.0445623	0.0479513	0.959333	-0.612493	0.766881	1	1.825	1.65362	0.0538267	1.44728	1.68657	0.0683137	1.26267	1.45022	0.208581	1.8362	2.15043	0.150371	17	17	9	56.3	56.3	32.7	42.668	0	323.31	13641000000	249	24.2824	26.1567	24.8382	25.9193	26.3737	27.1611	28.216
A0A1L8FVW5	A0A1L8FVW5	phf14			1.05724	0.841719	0.0509707	0.00487137	0.00930126	0.994236	1.06211	0.835136	0.150355	0.450708	0.2256	0.796849	0.611405	0.535594	1	-0.000584602	0.000200704	0.999288	1.36801	1.81953	0.0673712	1.15375	1.24872	0.2631	0.516428	0.252106	0.963029	59	59	59	54	54	54	106.7	0	323.31	194470000000	1832	31.3345	30.5956	31.4842	29.7938	28.438	31.2379	32.7177
A0A1L8I1J6	A0A1L8I1J6	cdk2ap1	Cyclin-dependent kinase 2-associated protein	Cyclin-dependent kinase 2-associated protein 1/2	-0.981315	0.870067	0.0530879	0.00499964	0.00342195	0.992927	-0.976315	0.836317	0.162409	-0.597298	0.609084	0.616813	-0.379018	0.47483	0.970721	2.10395	1.1815	0.0957458	1.42827	1.07327	0.0924594	1.23256	0.839313	0.388478	1.57157	1.28476	0.286258	10	10	3	87.5	87.5	65.8	13.001	0	323.31	68856000000	194	27.6085	29.2587	28.4998	26.4941	28.1616	30.3167	31.6756
Q6GNH6;A0A1L8FY94	Q6GNH6;A0A1L8FY94	nfatc1		Nuclear factor of activated T cells (NFAT);Nuclear factor of activated T-cells 1	0.786376	1.22222	0.0510791	0.00622225	0.00428479	0.992972	0.792599	0.984641	0.173943	0.228102	0.15637	0.896284	0.564497	0.372802	1	0.757956	1.10508	0.334049	1.78108	3.03562	0.0307095	1.50018	1.32969	0.182935	1.30746	1.5357	0.285162	6	6	1	11.5	11.5	1.7	78.223	0	13.338	631240000	30	22.4786	22.5489	22.4288	22.4166	22.3056	23.5461	23.9715
Q7ZWR7;A0A1L8HPY3;A0A1L8EZH4;P10995;A0A1L8GJW8;A0A1L8FAU9;P04752;P04751;Q7SYU4	Q7ZWR7;A0A1L8HPY3;A0A1L8EZH4;P10995;A0A1L8GJW8;A0A1L8FAU9;P04752;P04751;Q7SYU4	actc1;acta1;actc	Actin, alpha cardiac muscle 1 (Actin alpha 1) (Alpha-cardiac actin) [Cleaved into: Actin, alpha cardiac muscle 1, intermediate form]	Actin family	-0.95922	2.58576	0.0165834	0.0103874	0.00755493	0.988939	-0.948833	1.04892	0.133937	-0.666356	0.845212	0.59543	-0.282477	0.193181	0.920582	4.27476	1.13982	0.0421758	3.63739	0.945484	0.0682468	3.44069	0.869641	0.177649	3.68169	0.956212	0.245272	24	6	0	55.7	27.1	0	42.019	0	123.28	131150000000	199	22.4441	29.7471	28.7442	22.5426	29.7876	30.1882	30.4387
A0A1L8HLA8	A0A1L8HLA8	exoc1			0.289885	0.628695	0.50523	0.0137382	0.0188399	0.976786	0.303623	0.456295	0.591583	-0.0321169	0.021353	0.973735	0.33574	0.26296	0.937885	0.449162	0.611765	0.637614	0.99529	1.61166	0.0933676	0.839105	1.28363	0.392961	0.435033	0.37616	0.964031	12	12	9	15.4	15.4	11.6	94.189	0	38.542	1976800000	36	22.7269	23.8103	22.7836	23.9421	23.8018	23.5634	24.1043
A0A1L8ETC7	A0A1L8ETC7			Centromere protein X	-1.02207	0.498558	0.149191	0.0154428	0.00465538	0.990366	-1.00662	0.616598	0.213978	-0.99156	0.534132	0.587575	-0.0150628	0.00482502	0.998142	2.16901	1.17875	0.0908735	1.32686	0.49232	0.226906	1.32182	0.588632	0.498525	1.50246	0.678398	0.565098	3	3	3	21.2	21.2	21.2	11.686	0	6.3861	3195300000	61	23.0544	25.6831	22.4706	22.3176	24.0014	26.1049	26.6285
Q8AYT1;A0A1L8HRX9;A0A1L8I2S9	Q8AYT1;A0A1L8HRX9;A0A1L8I2S9	mbd2	Methyl-CpG binding protein MBD2		0.995477	0.914674	0.0498068	0.0199375	0.0430931	0.957803	1.01541	0.904094	0.145842	0.586285	0.40555	0.658342	0.429129	0.56333	1	-0.188395	0.0808969	0.918418	1.07394	1.78676	0.0787836	0.905442	1.11813	0.400429	0.450583	0.307526	0.96592	17	16	16	52.8	49.4	49.4	30.25	0	173.63	8842500000	280	27.1811	26.2496	27.153	25.9334	24.3709	26.9914	28.0737
A0A1L8HDS4;A0A1L8HQS2;A0A1L8I145	A0A1L8HDS4	cux2	Homeobox protein cut-like		1.22359	1.02746	0.034539	0.0216479	0.0456503	0.954352	1.24524	1.03987	0.0978859	0.928378	0.562195	0.589154	0.316863	0.263837	0.921594	-0.0225501	0.00814665	0.989928	1.47539	1.96704	0.0576569	1.30067	1.50929	0.187417	0.959939	0.570712	0.769977	59	59	17	47.7	47.7	15.1	169.54	0	323.31	17133000000	783	27.7785	26.8849	28.0828	26.4091	25.0704	27.5255	29.1778
Q7T0B5;A0A1L8H9W7;Q3KQ94;Q7ZXV7;Q6PCK1;A0A1L8EKM8;A5D8N8;A0A1L8ERW9;A0A1L8ERX2	Q7T0B5;A0A1L8H9W7;Q3KQ94	ubp1	Lbp-9-prov protein		-1.72948	1.24982	0.0154752	0.0232706	0.0125096	0.973215	-1.7062	1.52949	0.0427453	-1.57574	1.65913	0.219637	-0.130467	0.143152	0.975165	2.43627	1.55108	0.0308195	0.980927	0.672614	0.205115	0.640269	0.382926	0.744379	0.922981	0.861808	0.628319	11	11	3	32.6	32.6	9.7	57.476	0	72.932	2691400000	91	22.9031	24.529	22.6623	22.652	23.9011	25.3714	27.3771
A0A1L8GRP9;O57383	A0A1L8GRP9;O57383	polb	DNA polymerase beta (EC 2.7.7.7) (EC 4.2.99.-)	DNA polymerase family X;DNA polymerase family X, beta-like	-0.772535	0.529419	0.197155	0.0268874	0.0315661	0.954008	-0.745647	0.549936	0.311932	-0.85451	0.625431	0.595018	0.108862	0.182466	0.97575	4.10269	2.27593	0	3.60299	3.35782	0.0113062	3.44437	3.49388	0.006	3.3068	2.91705	0.06992	17	17	17	62	62	62	38.293	0	323.31	9889100000	245	22.7872	24.6089	22.7801	23.002	25.1653	27.5705	29.333
A0A1L8HAA3	A0A1L8HAA3			Mo25-like	-2.971	1.93125	0.000736842	0.0273595	0.0203738	0.958316	-2.94364	1.77812	0.00084058	-2.1348	0.987783	0.227698	-0.808848	0.412878	1	2.15963	1.303	0.0715454	-0.600473	0.358032	0.411346	-0.698097	0.41569	0.71859	-0.158966	0.0579838	0.988586	17	17	4	55.2	55.2	16	39.285	0	88.809	7611400000	73	22.6759	25.7129	23.0608	23.6293	27.3345	26.1146	24.6078
A0A1L8FDC0	A0A1L8FDC0	gatad2b			1.38626	1.21236	0.0236929	0.02772	0.0542607	0.939294	1.41398	1.21658	0.0644817	0.778542	0.457586	0.613193	0.63544	0.593484	1	-0.481851	0.200153	0.809444	1.17574	1.28888	0.0931941	1.00891	0.935643	0.413783	0.350987	0.163836	0.983663	28	26	11	59.9	55.8	31.2	64.646	0	134.62	14797000000	408	28.0673	26.9148	28.2946	26.2966	24.7173	27.1496	28.7227
A0A1L8H2Q6	A0A1L8H2Q6	wiz-like			1.73146	1.82661	0.00242682	0.0279603	0.0697224	0.940353	1.75942	1.85795	0.0227288	1.64975	1.68106	0.210376	0.10967	0.22265	0.97354	-0.583261	0.31416	0.703367	1.4392	2.88465	0.0418404	1.25841	2.07007	0.134505	1.11245	1.44846	0.370262	62	62	49	69.7	69.7	57.5	98.703	0	323.31	67566000000	1280	29.3563	28.7319	29.5655	28.6521	26.5458	28.6678	30.2069
A0A1L8EKH3;Q05AX6;Q6DDD5	A0A1L8EKH3;Q05AX6	krt16;krt16-prov;krt19	Krt16-prov protein;Krt19 protein	Intermediate filament protein;Keratin, type I	-1.67979	1.79714	0.00375158	0.0287423	0.0143629	0.964864	-1.65105	1.85841	0.0293925	-0.26242	0.427258	0.798222	-1.38863	1.4156	1	2.57454	1.46872	0.0323908	0.975179	0.37746	0.325739	0.89716	0.371367	0.705239	2.37086	1.39015	0.193919	27	9	8	51.2	20.7	18.9	47.537	0	39.789	4769900000	116	22.2223	25.7794	22.343	22.1007	25.1947	25.5639	26.5724
Q6PF20;P18248;A0A1L8GS29	Q6PF20;P18248;A0A1L8GS29	pcna	Proliferating cell nuclear antigen (PCNA) (Cyclin)	Proliferating cell nuclear antigen, PCNA	-1.3074	1.78808	0.0117579	0.0289226	0.0278712	0.952955	-1.27848	1.83058	0.0510065	-0.954026	1.52055	0.321077	-0.324454	0.513992	0.957239	3.88906	2.63428	0	2.9254	2.66391	0.0173333	2.73329	2.3987	0.0276356	3.01046	2.98022	0.06624	22	22	2	80.5	80.5	11.5	28.825	0	323.31	559750000000	795	28.7414	30.8599	29.1166	28.9437	31.902	33.3833	34.8029
A0A1L8I0G1;A0A1L8I0H4;P87377-2;P87377;A0A1L8HQC9;O13161	A0A1L8I0G1;A0A1L8I0H4;P87377-2;P87377	vegt-a;apod;brat;vegt	T-box protein VegT-A (Brachyury and Tbx-related protein) (T-box protein Brat) (T-box protein Antipodean)	Transcription factor, T-box	0.913215	0.887065	0.0572984	0.0313702	0.0626022	0.934077	0.944585	0.892747	0.157045	0.58215	0.334083	0.693464	0.362435	0.266406	0.938064	0.544978	0.256392	0.748962	1.71249	1.90243	0.0503105	1.56468	1.53927	0.141653	1.18224	0.656682	0.654475	14	14	14	37.2	37.2	37.2	49.728	0	56.272	3971300000	167	25.3469	24.0591	25.4577	23.5543	23.2088	25.4819	26.739
Q6IRM6;Q9W636;A0A1L8GDH5	Q6IRM6;Q9W636;A0A1L8GDH5	req-b;req2	Zinc finger protein ubi-d4 B (Apoptosis response zinc finger protein B) (Protein requiem B) (xReq B) (Fragment)		1.03337	0.972714	0.0439609	0.0355654	0.0364706	0.939352	1.06893	1.27078	0.0922592	0.38313	0.281615	0.795064	0.685802	0.948432	1	-0.0424929	0.0202824	0.979524	1.25651	1.67649	0.0709206	1.10498	1.84776	0.190211	0.397102	0.270695	0.982364	30	12	12	69.3	35.9	35.9	43.826	0	104.8	6815400000	245	26.3721	25.9551	26.5976	25.5233	24.4304	26.2722	27.6976
A0A1L8GZD6;A5D8N7	A0A1L8GZD6;A5D8N7	hspa14-a	Heat shock 70 kDa protein 14-A	Heat shock protein 70 family	-2.66065	1.90605	0.000583333	0.0372243	0.027027	0.943984	-2.62343	1.63313	0.00716854	-1.35193	0.524273	0.571338	-1.2715	0.577368	1	2.06332	1.59272	0.0434581	-0.588393	0.48133	0.357069	-0.382406	0.257662	0.81678	0.505156	0.201481	0.973255	16	16	6	32.8	32.8	10.6	54.447	0	77.968	5043700000	65	22.4546	24.5389	22.5789	23.5463	26.5021	25.2605	24.0619
A0A1L8FJJ4	A0A1L8FJJ4	cep55-like			0.82994	1.82075	0.0334559	0.0405593	0.353503	0.894454	0.8705	1.92813	0.0789969	0.40183	0.69571	0.655707	0.468669	1.78542	1	-0.183592	0.149025	0.893823	0.909947	2.96354	0.0709623	0.769018	2.19075	0.298633	0.273577	0.338315	0.972512	8	8	8	28.4	28.4	28.4	40.729	0	163	4168400000	146	25.575	25.4669	25.698	25.0275	24.4535	24.9862	26.536
Q642N8;A0A1L8GVT1	Q642N8;A0A1L8GVT1	strap			-1.46172	1.81288	0.0083032	0.0421596	0.0377353	0.932681	-1.41956	1.40845	0.0562562	-0.742378	0.471882	0.611901	-0.677187	0.443921	1	1.29759	1.74005	0.101531	-0.113205	0.116032	0.808315	0.145561	0.133482	0.918747	0.49301	0.372541	0.958595	15	6	6	63.8	26.1	26.1	36.168	0	112.47	2006600000	48	22.269	23.8479	22.5656	22.6479	24.7239	23.798	23.9795
A0A1L8FJZ9;Q6GP20;Q8AVW4	A0A1L8FJZ9;Q6GP20;Q8AVW4	nolc1	XNopp180 protein;XNopp180 protein (Fragment)		1.18545	2.24585	0.0101549	0.0452728	0.0700382	0.906375	1.23073	2.11996	0.044414	0.983877	1.0564	0.438819	0.246848	0.216797	0.922368	-0.22667	0.162076	0.87816	1.24447	2.75765	0.0512569	1.0887	2.4445	0.143978	0.816965	0.626806	0.778953	22	22	5	17.3	17.3	4.1	107.09	0	192.06	23189000000	424	27.8334	27.2415	28.2108	27.5583	26.3961	27.5592	28.7877
A0A1L8GJG2;Q9W638;A0A1L8F8R5;A0A1L8F3T8;A0A1L8GRL9	A0A1L8GJG2;Q9W638	kat6a	Histone acetyltransferase (EC 2.3.1.48)	Histone acetyltransferase KAT6A	0.75638	0.718548	0.125333	0.0486298	0.0859994	0.898302	0.805009	0.826574	0.199937	0.106778	0.0616895	0.942632	0.698232	0.898305	1	0.0861549	0.0375392	0.963715	1.1244	1.59539	0.0812983	0.97636	1.29875	0.316785	0.254847	0.14311	0.986579	32	32	14	69.3	69.3	42	43.907	0	303.58	20188000000	492	28.0184	27.3963	28.3108	26.8178	25.8634	27.8844	29.3852
Q6IR95;A0A1L8HYS0	Q6IR95;A0A1L8HYS0	homez			1.72103	1.60419	0.00646445	0.0497179	0.0771646	0.897536	1.77075	1.59434	0.0345245	1.47243	1.09924	0.251218	0.298326	0.271127	0.921991	0.386363	0.175847	0.839744	2.36088	3.12409	0.018848	2.22728	2.44937	0.0372078	1.90403	1.46096	0.208223	17	16	16	36.8	34.9	34.9	57.415	0	38.351	5279100000	158	25.5021	23.9485	25.0044	24.2765	23.11	24.9885	26.9129
A0A1L8FSK7;Q66IX7	A0A1L8FSK7	znf516			1.14332	1.18302	0.0305054	0.0520797	0.180688	0.87431	1.1954	1.2588	0.0763488	0.773477	0.5563	0.604307	0.42192	0.454707	0.967429	-0.15836	0.069173	0.931426	1.26169	1.93545	0.0683669	1.11727	1.52418	0.226696	0.671438	0.419905	0.898803	53	53	33	54	54	36.8	128.56	0	323.31	17994000000	700	26.9916	27.2136	28.4577	27.0657	25.3984	27.4503	29.0168
A0A1L8EZZ6	A0A1L8EZZ6	rcor1			-1.37568	1.27075	0.0226538	0.0521998	0.0611083	0.901157	-1.32348	1.20936	0.0711598	-1.37478	1.31049	0.224486	0.0512977	0.0674786	0.990521	2.82375	1.44694	0.0286543	1.72208	1.23795	0.0719612	1.59553	1.07192	0.226696	1.50914	1.0588	0.370466	22	21	8	52.1	49.3	22.7	49.001	0	118.83	7958100000	161	24.5593	26.3612	24.3909	22.9454	25.4911	27.4941	29.2994
A2RV94;A0A1L8F911;Q6NU38	A2RV94;A0A1L8F911;Q6NU38	psmd8		26S proteasome non-ATPase regulatory subunit Rpn12	-2.15139	2.33491	0.000636364	0.0546613	0.0233146	0.937597	-2.09673	1.23753	0.0465558	-1.95158	0.897808	0.255381	-0.145147	0.0396863	0.988432	1.68481	2.06946	0.0320651	-0.17054	0.151976	0.737615	-0.579334	0.218235	0.805938	-0.329281	0.125151	0.991478	16	16	2	67.2	67.2	8.9	31.226	0	323.31	16325000000	171	24.9368	26.5498	24.8921	25.3624	27.7316	26.9821	26.8147
A9YWT2	A9YWT2	ppp2r5a	Serine/threonine protein phosphatase 2A regulatory subunit	Protein phosphatase 2A, regulatory B subunit, B56	-1.28523	1.50392	0.0191934	0.0602894	0.0293134	0.92888	-1.22494	1.02233	0.101778	-1.07118	0.961098	0.441431	-0.153768	0.0702225	0.980276	1.53867	1.6945	0.0744302	0.328666	0.180657	0.624175	0.271513	0.139452	0.885842	0.462056	0.311114	0.962927	16	16	8	33.8	33.8	17.2	55.16	0	135.59	2541500000	70	22.3648	24.4789	22.6198	22.6313	24.5526	24.6625	24.5815
Q5HZR0	Q5HZR0	bcas2		Pre-mRNA-splicing factor SPF27	-0.73994	1.55488	0.0451534	0.0610824	0.0994646	0.875361	-0.678857	1.82048	0.137703	-0.56076	0.879188	0.602653	-0.118097	0.151717	0.974678	2.4807	1.9653	0.0113818	2.01226	1.65088	0.0505237	1.89915	1.60247	0.104383	1.9802	1.68145	0.175089	13	13	13	57.8	57.8	57.8	25.768	0	85.282	5268500000	109	22.5934	25.0261	22.3758	22.6757	25.2775	25.2582	26.4416
A0A1L8GPM1	A0A1L8GPM1	ift122			-0.0978045	0.0926196	0.84421	0.0631123	0.188622	0.853474	-0.0346923	0.030098	0.949081	-1.15729	0.812987	0.470115	1.12259	0.938323	1	1.75922	1.26623	0.106239	1.91098	2.35029	0.0355816	1.80404	2.1224	0.0653475	0.788214	0.653224	0.777828	17	17	17	18	18	18	136.64	0	52.266	1878700000	50	22.7174	23.9697	21.94	22.4968	23.3119	24.5506	26.1633
A0A1L8GJX5	A0A1L8GJX5	rnaseh2c		Ribonuclease H2, subunit C	-0.39007	0.826857	0.350915	0.0640659	0.168012	0.854653	-0.326005	0.802025	0.512199	-0.13032	0.251923	0.909233	-0.195684	0.963339	0.934346	2.61502	1.83518	0.0140333	2.4999	2.05732	0.0327646	2.38255	1.95738	0.0535322	2.54293	2.0765	0.122288	8	8	8	62.8	62.8	62.8	15.083	0	80.209	6475700000	89	22.8131	25.1074	22.7286	24.8348	25.4881	26.5233	27.5934
Q6PCE6;A0A1L8EYS2	Q6PCE6;A0A1L8EYS2	tbl3			-0.714046	1.02136	0.080208	0.0644884	0.0719004	0.884535	-0.649557	0.943499	0.227847	-0.848596	1.02869	0.508094	0.199039	0.2002	0.947376	1.5405	1.67491	0.0758459	0.963507	1.64211	0.0945491	0.977452	1.61769	0.257647	0.716372	1.45936	0.579585	15	15	15	26	26	26	91.866	0	89.17	1146300000	54	22.6406	22.5234	22.3363	22.5897	22.9438	24.1289	25.3313
Q09045	Q09045	XFG;68	Zinc finger protein (Fragment)		1.47513	1.6715	0.0101817	0.0676122	0.12659	0.855871	1.54275	1.7754	0.0359148	1.08133	0.953921	0.443794	0.461417	0.559232	1	0.717149	0.415319	0.608808	2.33299	2.46485	0.0283934	2.22873	2.21881	0.0450255	1.7462	1.268	0.270903	5	5	5	37.8	37.8	37.8	20.088	0	27.039	1347400000	65	22.5992	22.491	24.3095	22.206	22.5747	23.3798	25.3357
A0A1L8HC31	A0A1L8HC31	pou2f2	POU domain protein	Octamer-binding transcription factor	0.443507	0.295132	0.512811	0.0780277	0.143472	0.835653	0.521535	0.354076	0.51698	0.35557	0.198625	0.833158	0.165965	0.166939	0.955704	0.556957	0.251263	0.750435	1.27352	2.02726	0.0666227	1.16062	1.50532	0.22335	0.967885	0.738015	0.666377	15	15	3	23	23	7.4	77.857	0	323.31	11922000000	325	27.1154	26.9408	26.9817	25.7719	25.0377	27.4414	29.1734
O93249	O93249	sox15;Sox-D	SOX-D (Sox-D protein)		0.338823	0.241693	0.59202	0.0861597	0.122425	0.838958	0.424983	0.317566	0.576557	-0.23193	0.103271	0.920483	0.656913	0.450724	1	1.5455	0.957967	0.194242	2.13305	2.54878	0.0304744	2.04594	2.38387	0.0453982	1.374	0.779352	0.528688	7	7	7	38.8	38.8	38.8	22.33	0	12.473	2762200000	48	22.4446	23.8956	22.3142	23.5378	22.5698	24.6947	25.9744
A0A1L8GQA7;Q4V7M0	A0A1L8GQA7;Q4V7M0	strap	Strap protein		-2.49409	2.07461	0.000643678	0.0885234	0.0285077	0.915359	-2.40557	1.29296	0.0335573	-1.73798	0.638834	0.467682	-0.667589	0.166267	0.937882	2.17375	1.23661	0.079975	-0.124443	0.0389301	0.8815	-0.0164394	0.00465864	0.994221	0.350789	0.0877181	0.987885	16	16	7	59.5	59.5	26.4	41.24	0	256.66	10522000000	127	22.3901	26.2572	22.6031	24.6623	26.6	25.9322	26.1435
Q6NTQ7	Q6NTQ7	xpnpep1			-2.77595	2.00969	0.000727273	0.0897269	0.0382823	0.898055	-2.68623	2.278	0	-2.03825	1.05698	0.237397	-0.647978	0.251623	0.965496	2.67717	2.06043	0.00755362	0.210127	0.084527	0.784121	-0.0939608	0.0393935	0.974817	0.599428	0.237779	0.96919	19	19	19	36.6	36.6	36.6	69.022	0	122.83	7237000000	68	22.5284	25.3775	22.6482	23.379	26.6953	25.7535	26.419
A0A1L8HLC5;A0AUS9;Q63ZL7;A0A1L8HU06	A0A1L8HLC5;A0AUS9;Q63ZL7	fip1l1			0.324393	0.881297	0.417017	0.0904493	0.155748	0.821513	0.414842	1.14817	0.376811	-0.159489	0.106831	0.926328	0.574331	0.458281	1	1.0786	0.990216	0.263983	1.65761	1.7998	0.0552833	1.57729	1.67269	0.124108	0.861017	0.506011	0.822496	7	7	7	14.1	14.1	14.1	65.488	0	29.103	1955500000	82	22.2879	23.8973	22.2465	23.9343	23.5993	24.0564	24.9958
Q8QHA5	Q8QHA5	dna2;dna2l	DNA replication ATP-dependent helicase/nuclease DNA2 (DNA replication ATP-dependent helicase-like homolog) [Includes: DNA replication nuclease DNA2 (EC 3.1.-.-);DNA replication ATP-dependent helicase DNA2 (EC 3.6.4.12)]	Dna2	-1.75889	2.93887	0.000674699	0.09196	0.0764903	0.853843	-1.66693	2.03223	0.0195925	-0.821378	0.948158	0.547763	-0.84555	0.775545	1	1.70912	1.36693	0.0950855	0.237805	0.169574	0.680896	0.143928	0.0909515	0.930975	0.948108	0.874458	0.610819	46	46	2	48.1	48.1	2.8	119.73	0	191.2	17466000000	403	25.0676	27.3888	25.5228	26.287	27.1045	27.5204	29.0504
A0A1L8G3E8;P13549;A0A1L8G3I3	A0A1L8G3E8;P13549	eef1as	Elongation factor 1-alpha, somatic form (EF-1-alpha-S)	Translation elongation factor EF1A, eukaryotic/archaeal	-2.70358	2.12511	0.000823529	0.103286	0.0398071	0.893529	-2.6003	1.85791	0.00326761	-2.362	1.10496	0.250527	-0.238295	0.0674141	0.976142	3.21744	1.73724	0.009565	0.801426	0.288057	0.415572	0.710772	0.247651	0.776978	0.623555	0.169736	0.973008	20	12	5	47	39	22.7	50.213	0	323.31	11565000000	130	22.3762	26.5651	22.3632	23.3947	27.2512	26.7359	26.9034
A0A1L8GUC2;Q4U0Y4-2;Q4U0Y4	A0A1L8GUC2;Q4U0Y4-2;Q4U0Y4	nap1l1-a;nap1-a	Nucleosome assembly protein 1-like 1-A (xNAP1L-A) (Nucleosome assembly protein 1) (NAP-1) (NAP1) (xNAP-1) (xNAP1)	Nucleosome assembly protein (NAP)	-2.24204	2.913	0.00114286	0.103652	0.0880839	0.837883	-2.13839	2.9267	0	-1.48405	1.12161	0.243258	-0.65434	0.404417	0.999157	2.8101	2.38881	0.00149189	0.895964	0.608836	0.238482	0.800507	0.542518	0.64521	1.40097	0.961505	0.421949	23	23	6	36.6	36.6	13.9	63.673	0	323.31	155050000000	447	27.1267	29.6952	27.2496	27.2874	30.4997	30.813	30.7349
A0A1L8GD76;Q498L5;Q6PAZ7;Q6GME0	A0A1L8GD76;Q498L5;Q6PAZ7;Q6GME0	incenp			1.16377	1.64618	0.0209797	0.11237	0.139522	0.805723	1.27614	2.25717	0.0363843	0.984139	0.62073	0.572105	0.292006	0.155968	0.934628	0.350914	0.474653	0.732	1.76532	2.66794	0.03628	1.70683	3.58671	0.0323183	1.37357	1.2703	0.339817	28	14	3	36.1	23.5	6.2	103.03	0	66.067	2097100000	56	22.3295	23.1749	22.7218	22.8398	22.8936	22.4309	23.7239
A0A1L8HYN0	A0A1L8HYN0	ipo4			-3.44623	1.5998	0.00107843	0.115921	0.151867	0.797949	-3.33031	1.52705	0.00587342	-2.64906	0.920995	0.234751	-0.681246	0.307152	0.999132	2.60026	1.24738	0.0602389	-0.731609	0.525672	0.296193	-0.778531	0.544723	0.646301	-0.161378	0.0564131	0.987453	26	26	26	28.7	28.7	28.7	120.18	0	164.84	11574000000	111	22.6626	25.3404	22.6971	23.2215	28.0795	26.0336	23.7078
Q6IP91	Q6IP91	ppp4c	Serine/threonine-protein phosphatase 4 catalytic subunit (PP4C) (Pp4) (EC 3.1.3.16)		-1.66299	2.37986	0.000827068	0.13351	0.112896	0.805544	-1.52948	1.57264	0.0467034	-1.12795	0.781156	0.508304	-0.401534	0.212861	0.928438	1.29202	2.23621	0.0643282	-0.326069	0.426566	0.504686	-0.170558	0.111344	0.919439	0.0470767	0.0266518	1	13	11	11	54.7	49.8	49.8	35.123	0	102.08	2696400000	61	22.5482	23.793	22.9417	23.2859	24.7978	24.0273	24.526
Q7ZWQ5	Q7ZWQ5	tuba1c	Tubulin alpha chain	Alpha tubulin;Tubulin	-1.90678	1.9975	0.00156204	0.135026	0.0853803	0.820939	-1.77175	1.67122	0.032377	-1.30233	0.92238	0.380188	-0.469425	0.25202	0.949583	1.27172	1.80738	0.0994166	-0.314192	0.249645	0.584524	-0.377075	0.312004	0.804936	0.0447927	0.0288934	1	32	15	0	84.6	55.9	0	49.879	0	323.31	82389000000	405	27.5763	29.2552	27.997	28.6295	29.9329	29.5584	29.5159
A0A1L8HFK3;Q66J51	A0A1L8HFK3;Q66J51	eif3i;EIF3I;EIF3S2	Eukaryotic translation initiation factor 3 subunit I (eIF3i) (Eukaryotic translation initiation factor 3 subunit 2) (eIF-3-beta) (eIF3 p36)	Eukaryotic translation initiation factor 3 subunit I	-1.72017	1.62956	0.00606731	0.136042	0.101071	0.807799	-1.58412	1.18299	0.0603346	-1.30543	0.696722	0.505822	-0.278696	0.120404	0.951191	1.64773	2.19986	0.0281143	-0.126218	0.118831	0.796901	0.0192895	0.0129173	0.999231	0.491934	0.375581	0.960853	13	13	6	56	56	32	36.495	0	110.87	3403000000	52	22.6794	23.7416	22.6046	22.9548	25.4405	24.4188	23.9885
Q6IP84	Q6IP84	polr1c		DNA-directed RNA polymerases I and III subunit AC40	-1.66742	1.21001	0.0178492	0.141118	0.0629445	0.83686	-1.52631	1.83957	0.0346974	-1.13465	1.74096	0.230941	-0.391654	0.352379	0.954188	2.68183	1.62802	0.0189083	1.34324	0.635193	0.178782	1.25639	0.671802	0.465091	1.60764	1.04313	0.360442	14	14	14	49.3	49.3	49.3	39.36	0	79.737	4438700000	110	22.5898	25.5557	22.4649	22.332	25.1203	25.7559	27.1594
Q6GNA3;Q7ZXU0;A0A1L8FLR1	Q6GNA3;Q7ZXU0;A0A1L8FLR1	pdgfb-like			-2.88863	2.75671	0.00215385	0.144403	0.0973595	0.806171	-2.74422	2.74382	0	-2.07526	1.24083	0.235248	-0.668958	0.319619	1	2.30079	1.84641	0.01949	-0.26768	0.129629	0.705354	-0.31495	0.170814	0.865055	0.30187	0.128688	0.990319	34	34	4	62.5	62.5	10.9	65.388	0	323.31	84814000000	466	26.209	29.2898	26.9273	27.1388	30.0332	29.5391	29.6697
Q5BJ37;A0A1L8GJD8;A0A1L8GJF3	Q5BJ37;A0A1L8GJD8;A0A1L8GJF3	ap2a2	AP-2 complex subunit alpha	Adaptor protein complex AP-2, alpha subunit	-2.28853	2.0423	0.00108911	0.145618	0.0890245	0.811886	-2.14291	1.56399	0.0228333	-1.40795	0.841439	0.399537	-0.734963	0.386328	1	1.92404	1.614	0.0490765	-0.237222	0.136018	0.713005	-0.283807	0.146858	0.880097	0.433134	0.219397	0.972226	31	20	5	41.2	25.8	6.6	104.41	0	114.24	4795800000	109	22.6236	24.9417	22.6982	22.9991	26.1765	24.5779	25.1783
Q66J66;A0A1L8HIR4	Q66J66;A0A1L8HIR4	dhrs12		Short-chain dehydrogenase/reductase SDR	-1.76108	1.65486	0.00471558	0.152189	0.0625699	0.837073	-1.60889	0.945631	0.0784835	-0.882747	0.378064	0.619518	-0.726144	0.245375	0.977773	2.24109	1.79239	0.0193496	0.728468	0.408678	0.351592	0.746775	0.351448	0.746067	1.32526	0.598916	0.663475	16	16	16	52.3	52.3	52.3	36.102	0	92.684	6848500000	91	22.4625	25.2186	23.0025	22.522	25.9576	25.2126	25.247
Q7ZT10;A0A1L8HNW9	Q7ZT10;A0A1L8HNW9	rad23b		UV excision repair protein Rad23	-1.38073	0.900124	0.0366469	0.154711	0.0524197	0.852967	-1.22602	0.851885	0.130197	-1.81457	0.958732	0.246191	0.588554	0.195426	0.939332	3.36775	4.0395	0	2.31373	1.72556	0.0418975	2.10364	1.41061	0.114089	1.53408	0.963339	0.397504	12	3	3	29.6	10	10	43.861	0	213.08	4337000000	53	22.6811	22.7501	22.3977	22.66	25.3206	25.7535	26.996
Q9PVN7;A0A1L8ELI2;Q9PVN6;Q9PVN5	Q9PVN7;A0A1L8ELI2;Q9PVN6;Q9PVN5	sall4;Xsal-3;Xsal-3'	Xsal-3 long form;Xsal-3' long form (Fragment);Xsal-3 short form		1.0761	0.964517	0.0425084	0.157008	0.556209	0.672913	1.23311	1.12505	0.086546	1.02049	0.836331	0.507429	0.212615	0.363118	0.916249	-0.511775	0.243894	0.767846	0.858088	1.93888	0.0977648	0.806473	1.31849	0.40132	0.562233	0.492411	0.905411	61	34	22	62.5	38.2	23	114.3	0	323.31	68469000000	1087	29.6568	29.4578	30.0989	29.0201	27.0002	29.212	31.0209
A1L1C4;A0A1L8FA40	A1L1C4;A0A1L8FA40	siva1		Siva	0.15304	0.125666	0.777604	0.158687	0.165724	0.753851	0.311727	0.243417	0.657207	-0.145439	0.0641316	0.937662	0.457166	0.244437	0.940601	1.74467	1.20024	0.116445	2.17212	1.53618	0.0504116	2.15386	1.47003	0.102812	1.46306	0.653831	0.590866	6	4	4	41.7	30.7	30.7	17.712	0	33.308	4499900000	91	22.3875	22.2847	22.5011	25.3499	25.193	24.6325	24.4552
Q6NRS3;A0A1L8HR81	Q6NRS3;A0A1L8HR81	cetn3			0.0463724	0.0287298	0.935125	0.161867	0.119666	0.780845	0.20824	0.147544	0.75892	-0.212336	0.144197	0.900514	0.420575	0.354709	0.965646	1.51887	0.995427	0.188705	1.83506	1.71666	0.0512303	1.81519	1.56016	0.116244	1.36956	0.963212	0.431801	11	11	2	49.7	49.7	14.4	19.399	0	22.457	7431000000	116	25.3959	25.9725	24.5241	24.028	24.9659	26.6301	28.1399
Q6DE26;A1L3K6;A0A1L8HHQ9;A0A1L8FQF3;A0A1L8FUX7;P51643	Q6DE26;A1L3K6;A0A1L8HHQ9;A0A1L8FQF3;A0A1L8FUX7;P51643	arf1	ADP-ribosylation factor 1	Small GTPase superfamily, ARF type;Small GTPase superfamily, ARF/SAR type	-2.52835	1.53318	0.00138961	0.166831	0.187164	0.739967	-2.36152	1.34441	0.0323217	-1.75323	0.647596	0.469071	-0.608296	0.24558	0.961007	1.74983	1.1593	0.119796	-0.652215	0.688683	0.274768	-0.424881	0.387672	0.773344	-0.104776	0.0386993	0.996805	9	4	1	60.2	26	5.5	20.601	0	67.615	6700100000	44	23.3065	24.6317	22.7731	22.7955	27.0892	24.2364	24.4636
A0A1L8GYL4;Q7ZY81-2;Q7ZY81	A0A1L8GYL4;Q7ZY81-2;Q7ZY81	nap1l1-b;nap1-b	Nucleosome assembly protein 1-like 1-B (xNAP1L-B) (Nucleosome assembly protein 1) (NAP1) (xNAP-1)	Nucleosome assembly protein (NAP)	-2.46469	1.02296	0.0146921	0.168926	0.0353261	0.88318	-2.29576	0.984726	0.0574609	-0.750753	0.605356	0.600727	-1.54501	0.589119	1	4.38481	1.7129	0.00406545	2.28457	0.600484	0.140976	2.14397	0.555289	0.435868	3.70804	1.40165	0.150878	20	5	5	44	15.3	15.3	45.516	0	323.31	36766000000	101	22.5122	28.0146	22.0829	23.0578	28.5878	28.2981	28.1362
Q641B9	Q641B9	arpc5	Actin-related protein 2/3 complex subunit 5	Actin-related protein 2/3 complex subunit 5	-1.46088	1.56526	0.0117887	0.169057	0.0739321	0.817368	-1.29183	0.984962	0.101272	-0.37067	0.530565	0.714817	-0.921155	0.601987	1	1.83161	1.50485	0.066328	0.639132	0.333849	0.414916	0.630806	0.30926	0.767869	1.52282	1.1638	0.336723	8	8	2	56.7	56.7	11.3	16.452	0	143.59	3562800000	46	22.1124	24.9879	22.7302	22.5351	24.6388	24.8971	25.1775
Q4QQZ3;A0A1L8FMC3	Q4QQZ3;A0A1L8FMC3	ppih	Peptidyl-prolyl cis-trans isomerase (PPIase) (EC 5.2.1.8)	Cyclophilin-type peptidyl-prolyl cis-trans isomerase	-1.79923	1.63674	0.00478776	0.180385	0.103336	0.783725	-1.61884	1.249	0.0559804	-1.18387	0.581469	0.572661	-0.434976	0.170678	0.931075	2.02993	1.68518	0.0365074	0.278883	0.120527	0.712796	0.57487	0.341907	0.770117	0.837022	0.399795	0.874044	11	11	11	53.7	53.7	53.7	19.166	0	221.57	5262600000	80	22.4378	25.1252	22.6897	23.0441	25.8067	25.3804	24.7566
A0A1L8I138;Q5XH61;A0A1L8H4X9;Q0IHC1	A0A1L8I138;Q5XH61	bcl7a	B-cell CLL/lymphoma 7 protein family member A	BCL7	2.07585	1.30657	0.00837321	0.186422	0.0877619	0.798628	2.26227	2.25853	0	0.942309	0.52135	0.583957	1.31996	0.878994	1	-0.483801	0.203902	0.804717	1.82832	0.944527	0.0881121	1.84066	1.2681	0.156788	0.512107	0.18016	0.974769	12	3	3	50.2	28.1	28.1	25.042	0	130.6	1599200000	75	25.5814	22.9892	22.5229	23.4163	21.5003	23.7186	24.5495
Q6AZI9;Q7ZXR6	Q6AZI9;Q7ZXR6	prps1;Prps1	Prps1 protein	Ribose-phosphate pyrophosphokinase;Ribose-phosphate pyrophosphokinase, bacterial-type	-2.08557	1.47882	0.00458958	0.19063	0.0972189	0.785043	-1.89494	1.57602	0.0321457	-1.22512	0.704516	0.50915	-0.669813	0.356829	1	1.90136	1.26172	0.0954145	0.104697	0.0390205	0.887878	0.119652	0.0521123	0.9614	0.744832	0.3603	0.916474	17	17	9	59.4	59.4	33.3	34.829	0	172.78	11608000000	156	22.7172	26.3535	24.9488	24.7043	27.3707	26.0614	26.4751
A0A1L8GCL6;Q66KV4	A0A1L8GCL6;Q66KV4	banf1-b;baf-b	Barrier-to-autointegration factor B	Barrier- to-autointegration factor, BAF	1.63829	2.48921	0.000866142	0.195077	0.139165	0.744656	1.83337	1.70279	0.0268769	-0.331491	0.448828	0.759373	2.16486	2.22412	1	-0.52774	0.348501	0.698002	1.31863	1.14827	0.0925607	1.34666	0.811746	0.373798	-1.13067	0.995267	0.48563	9	2	2	62.2	16.7	16.7	10.199	0	6.3506	1341100000	58	22.6052	24.6522	24.5065	22.6162	22.6396	24.0047	22.7916
A9JS79;A0A1L8HYU0;Q91788;Q6PCG4	A9JS79;A0A1L8HYU0	psmb5	Proteasome subunit beta type (EC 3.4.25.1)	Peptidase T1A, proteasome beta-subunit;Proteasome B-type subunit;Proteasome subunit beta 5;Proteasome, subunit alpha/beta	-4.03909	2.715	0.004	0.195207	0.0715016	0.810977	-3.84388	2.23358	0	-2.95499	1.29636	0.204274	-0.888885	0.271314	1	2.60428	1.18225	0.0693749	-1.33075	0.458432	0.243652	-1.15696	0.382197	0.672263	-0.283381	0.0694107	0.988973	15	4	4	55.3	15.8	15.8	27.887	0	64.851	13629000000	100	22.707	26.8057	22.497	26.1675	27.8974	27.0964	26.7839
A0A1L8GE34	A0A1L8GE34	edc4			-2.81045	1.46767	0.00142667	0.195657	0.205639	0.705633	-2.6148	1.30359	0.0311358	-1.44259	0.408791	0.589246	-1.17221	0.423503	1	2.08123	1.28795	0.0786687	-0.475799	0.526325	0.384735	-0.518509	0.53818	0.732181	0.439496	0.14581	0.983026	36	36	20	33.6	33.6	20.3	153.84	0	323.31	9665400000	104	22.7471	24.0325	22.6858	23.9982	27.5669	24.5875	24.0671
A0A1L8FXT1	A0A1L8FXT1	cdyl		Crotonase superfamily	1.87916	1.84445	0.00135443	0.203479	0.417162	0.639394	2.08263	1.99506	0.0057284	1.40892	0.931579	0.348978	0.673715	0.538538	1	-0.822377	0.38953	0.595107	1.32099	1.32701	0.0800244	1.33193	1.1646	0.247442	0.637638	0.292369	0.962283	37	11	11	56.7	24.2	24.2	60.661	0	201.96	9886000000	219	27.7231	26.314	27.8303	25.7602	24.1342	26.3969	27.858
Q505N1	Q505N1	anp32e			-1.44455	1.43117	0.0161659	0.213087	0.358845	0.639617	-1.23146	1.24514	0.076	-0.977826	0.469033	0.60454	-0.253638	0.115931	0.958358	1.33024	1.96501	0.0775	-0.0513754	0.0635641	0.898053	0.0839763	0.0952017	0.955888	0.571281	0.408399	0.914289	8	5	5	45.6	35.4	35.4	30.046	0	156.87	2257400000	73	22.5901	23.5048	22.5469	22.5034	24.7418	23.9059	23.4678
A0A1L8GBX5;A2VD92	A0A1L8GBX5;A2VD92	ddx1	ATP-dependent RNA helicase DDX1 (EC 3.6.4.13) (DEAD box protein 1)		-1.21953	2.07735	0.0103984	0.214605	0.29659	0.652073	-1.00493	1.59531	0.0769431	-0.728445	0.721763	0.589942	-0.27648	0.22998	0.913782	1.16548	2.5494	0.0686215	0.232312	0.336671	0.602047	0.265922	0.504616	0.809015	0.50261	0.786877	0.861773	34	34	34	53.5	53.5	53.5	82.346	0	323.31	11263000000	260	25.3737	26.0689	25.1993	25.1046	26.7271	26.5447	26.7903
Q6GQK4;A0A1L8FY77	Q6GQK4;A0A1L8FY77	gmnn		Geminin;Geminin/Multicilin	1.2333	0.801544	0.0453447	0.214828	0.104338	0.768954	1.44813	1.97328	0.0337826	0.886518	0.849913	0.543704	0.561611	0.499836	1	0.565324	0.517943	0.611304	2.16221	1.73089	0.0433581	2.16928	2.81293	0.0307913	1.60045	1.40097	0.267116	18	2	2	83.3	5.7	5.7	24.021	0	4.0932	927760000	61	22.4557	22.3996	22.4241	22.6417	22.2887	22.3808	24.4516
A0A1L8FHM7;A0A1L8FHL3;A0A1L8FPC4	A0A1L8FHM7;A0A1L8FHL3			E3 ubiquitin ligase, UBR4	-2.16085	1.41848	0.00473939	0.214878	0.126697	0.743928	-1.94597	1.05055	0.0587981	-1.23437	0.411396	0.604859	-0.711602	0.235127	0.96679	2.08742	1.84259	0.0218108	0.0978541	0.0718558	0.846688	0.277471	0.207455	0.860599	0.80411	0.3529	0.913054	62	62	62	13.9	13.9	13.9	579.58	0	213.67	7051100000	131	22.5923	23.7616	23.032	23.7383	26.962	25.0664	24.5448
A0A1L8ESS9;Q6INT2;Q8JJ39;A0A1L8ELG6;A0A1L8GEW2;A0A1L8GLB6	A0A1L8ESS9;Q6INT2;Q8JJ39	znf536	Mitotic phosphoprotein 140 (Fragment)		0.961308	1.1588	0.0403935	0.221017	1.14212	0.559216	1.18233	1.46598	0.0652537	0.701377	0.638594	0.601561	0.480948	0.765259	1	0.216032	0.114301	0.901846	1.45907	3.46076	0.0369669	1.48135	2.86888	0.0601433	0.974823	0.881208	0.598518	47	47	46	59.4	59.4	58.6	110.82	0	323.31	21462000000	770	27.431	27.1975	27.8843	26.9862	25.8878	27.8175	29.1723
A0A1L8GNG2;Q6AZU4	A0A1L8GNG2;Q6AZU4	st13			-1.45518	3.15613	0.000973451	0.226917	0.440554	0.617021	-1.22826	2.94671	0.0226446	-1.08147	1.14337	0.366048	-0.146796	0.109277	0.974002	1.49226	1.79447	0.0696947	0.345297	0.470838	0.476878	0.376733	0.490114	0.773357	0.47834	0.529996	0.916737	20	13	13	44.7	35.4	35.4	41.39	0	323.31	51729000000	357	27.8307	28.4216	28.2845	27.2034	28.7032	29.1677	30.3921
Q9YHU0;A0A1L8HT10	Q9YHU0;A0A1L8HT10	ctbp1;ctbp-a	C-terminal-binding protein 1 (CtBP1) (EC 1.1.1.-) (C-terminal-binding protein A)		-0.99893	0.882044	0.0516651	0.230177	0.346712	0.632172	-0.768753	0.700151	0.241148	-0.80064	0.74135	0.57306	0.0318871	0.0604592	1	2.67358	1.22766	0.0609744	1.95379	1.13878	0.0723978	1.99785	1.17121	0.161486	1.93354	1.09882	0.286461	23	17	3	55	42.5	14.8	47.776	0	323.31	16151000000	249	25.0861	26.6311	26.0515	22.7225	25.9282	27.9498	29.6565
A0A1L8ET20;A0A1L8ELU2;Q6PA59;Q6DCK2;A0A1L8HE82;A0A1L8HEE7;Q66J89;A0A1L8FZ39;A0A1L8FT74;Q6NTK2;A0A1L8H7F2	A0A1L8ET20;A0A1L8ELU2;Q6PA59	ythdf1;ythdf2;ythdf2-prov;ythdf3			-0.00917244	0.00932601	0.980838	0.231277	0.725348	0.575697	0.222105	0.270037	0.692315	0.28587	0.234882	0.837129	-0.063765	0.0567855	0.988776	1.73707	2.38814	0.0196538	1.98946	3.46412	0.0213577	2.0497	3.47392	0.0202	2.0776	2.80344	0.11974	11	11	11	21.5	21.5	21.5	62.894	0	69.308	2353900000	71	22.3748	23.3639	22.2641	22.304	24.2764	23.5386	24.8222
Q5PQ24;Q98UE7	Q5PQ24	psmb3	Proteasome subunit beta type (EC 3.4.25.1)	Proteasome beta 3 subunit;Proteasome B-type subunit;Proteasome, subunit alpha/beta	-3.57885	3.91898	0	0.235427	0.155913	0.710542	-3.34343	2.74649	0	-2.69301	2.14761	0.00817143	-0.650413	0.355292	1	2.52185	1.79929	0.0159402	-0.753432	0.426996	0.338273	-0.696099	0.338527	0.751174	-0.0891695	0.0365674	0.995218	12	12	1	53.7	53.7	8.8	23.042	0	180.33	25853000000	148	24.717	27.8951	25.8219	24.6745	28.4393	28.3374	28.0825
A0A1L8F758	A0A1L8F758	zbtb33			1.0713	1.06871	0.0392833	0.258265	0.806377	0.539284	1.32956	1.36805	0.0617696	1.30967	1.27407	0.243122	0.019897	0.0300603	0.998792	0.966666	0.748173	0.355958	2.14361	5.44153	0.0113159	2.231	4.07118	0.0106545	2.18364	2.79408	0.116516	12	12	5	24.9	24.9	14.1	76.161	0	38.366	1217800000	70	22.777	22.5963	22.9088	22.7214	22.6754	24.1125	25.3319
A0A1L8GH75;A0A1L8GNZ5;Q1JQ83;A0A1L8H851;A0A1L8HG18	A0A1L8GH75	scml2			-1.16079	0.846275	0.045157	0.25889	0.121687	0.737285	-0.901899	0.686872	0.210794	-1.49379	1.89202	0.209817	0.59189	0.456554	1	1.67493	1.55104	0.0753427	0.54903	0.358679	0.422673	0.753615	0.531704	0.658634	0.272418	0.737596	0.972174	11	11	11	18.1	18.1	18.1	95.586	0	23.328	1469400000	63	22.1686	22.4096	22.5235	22.7424	22.873	24.3365	25.5871
A0A1L8EL57	A0A1L8EL57	psmd11		26S Proteasome non-ATPase regulatory subunit 11	-1.76087	1.6027	0.00612621	0.262502	0.203438	0.660689	-1.49836	1.20558	0.0614968	-1.36407	0.811757	0.422225	-0.134292	0.0608985	0.986316	1.55064	1.47457	0.096963	0.102787	0.0616122	0.853867	0.173215	0.107429	0.918301	0.262467	0.149183	0.991111	32	32	3	74.4	74.4	7.8	47.293	0	321.49	44954000000	368	26.1328	28.074	26.0297	27.484	29.2248	28.2489	28.102
Q6AX70;A0A1L8F039;Q91745;Q6DDI1;A0A1L8F9Y2	Q6AX70;A0A1L8F039;Q91745;Q6DDI1;A0A1L8F9Y2	FIII	FIII protein	C2H2-type Zinc finger protein, YY-1-like	0.13372	0.0862882	0.827184	0.283418	0.58002	0.543083	0.417138	0.333744	0.57107	0.282202	0.159173	0.879848	0.134935	0.111415	0.976735	0.555793	0.336258	0.695439	0.93669	2.25399	0.0783802	1.04962	2.42745	0.157895	0.891737	0.728004	0.702833	8	8	8	19.5	19.5	19.5	40.856	0	11.859	1838200000	68	23.7004	23.7858	23.9	23.9198	22.3698	24.579	25.6148
A0A1L8HMC3;Q6GPJ7;A0A1L8HV65	A0A1L8HMC3	smarcad1			0.108295	0.155494	0.805841	0.284347	0.420078	0.571748	0.392642	0.508475	0.51603	0.756465	0.855205	0.572413	-0.363822	0.333668	0.951086	0.855	1.26614	0.271889	1.20895	3.59244	0.0431574	1.3266	2.97954	0.0738286	1.66252	1.9878	0.180484	12	12	8	14.8	14.8	8.9	114.28	0	23.086	1295600000	30	22.5474	22.3454	22.2349	22.6978	23.102	23.0684	24.3139
A0A1L8HFS9;P17507	A0A1L8HFS9;P17507	eef1ao	Elongation factor 1-alpha, oocyte form (EF-1-alpha-O) (EF-1AO) (42S p48)	Translation elongation factor EF1A, eukaryotic/archaeal	-2.97067	4.00246	0.007	0.298442	0.162913	0.673918	-2.67223	2.01112	0	-2.28352	1.02742	0.253194	-0.388705	0.10997	0.953477	3.57368	1.20714	0.0417174	0.922624	0.237988	0.447283	1.02243	0.25335	0.770832	1.35699	0.321593	0.872162	29	6	5	66.2	15.2	15.2	50.122	0	323.31	100220000000	278	22.3341	29.8388	27.2319	26.391	29.9731	29.6984	30.3577
Q66IX2;A0A1L8GD08	Q66IX2;A0A1L8GD08	psmd13		26S Proteasome non-ATPase regulatory subunit 13	-2.52744	2.07192	0.000658824	0.298843	0.269762	0.61624	-2.2286	1.75717	0.0126391	-1.80203	0.891128	0.279003	-0.426567	0.183867	0.921654	2.57472	1.64514	0.0194756	0.35829	0.165924	0.626639	0.472777	0.232726	0.807955	0.84948	0.369338	0.894662	30	30	30	82.3	82.3	82.3	43.062	0	323.31	37385000000	278	24.8598	27.3902	23.8493	26.285	29.0886	27.987	27.5358
A0A1L8G8P0	A0A1L8G8P0	dynlt1		Tctex-1	-2.88817	4.14237	0.008	0.327287	0.640775	0.502606	-2.56089	3.51446	0	-2.33929	1.67502	0.1724	-0.221594	0.111811	0.962263	2.40053	2.23288	0.00766471	-0.361286	0.256336	0.55876	-0.150382	0.0831624	0.934544	0.0895157	0.0402022	0.996326	3	3	3	44.2	44.2	44.2	12.534	0	128.26	3420800000	55	22.335	24.6585	22.3947	22.6718	25.6478	25.1378	25.7297
A0A1L8I2K0;Q6GPP0	A0A1L8I2K0;Q6GPP0	wdr70	WD repeat-containing protein 70		-1.28862	1.71113	0.0145986	0.329165	0.853971	0.4831	-0.959452	1.20799	0.116271	-0.142795	0.0674625	0.941319	-0.816657	0.577124	1	1.30488	2.52143	0.0468876	0	-4.34294e-08	1	0.141415	0.23065	0.893443	0.811678	0.605243	0.786896	13	13	13	27.6	27.6	27.6	69.392	0	44.872	2264500000	44	22.7113	22.5927	22.6816	22.129	24.3431	23.2082	23.962
A0A1L8FLL9;P54824	A0A1L8FLL9;P54824	ddx6;p54h	ATP-dependent RNA helicase ddx6 (EC 3.6.4.13) (ATP-dependent RNA helicase p54) (P54H) (Xp54) (DEAD box protein 6)		-2.22624	2.47105	0.000811594	0.33279	0.276395	0.594809	-1.89345	1.63027	0.029837	-2.67867	1.18672	0.215004	0.785219	0.270514	0.979574	2.9724	1.59076	0.0196743	1.03605	0.481119	0.263825	1.18986	0.539896	0.558345	0.24453	0.0631398	0.982174	23	23	23	56.5	56.5	56.5	54.073	0	323.31	11818000000	190	24.0678	26.6291	22.4941	22.6167	27.5415	26.2816	27.3318
Q7ZY09;Q6PH94;P47840;A0A1L8EJX0;A7YYL5	Q7ZY09;Q6PH94;P47840;A0A1L8EJX0;A7YYL5	rps12	40S ribosomal protein S12	Ribosomal protein S12e	-1.21491	1.85639	0.0146516	0.337095	0.322475	0.571756	-0.877812	1.13577	0.136112	-0.536186	0.583965	0.623312	-0.341627	0.278934	0.932894	1.55954	4.74095	0.0028	0.385719	0.457275	0.453979	0.773104	1.28017	0.429617	0.977855	1.3682	0.435417	6	6	6	55.3	55.3	55.3	14.515	0	28.142	1764800000	39	22.711	22.572	22.4191	22.2069	23.9867	23.8687	24.1334
Q2V0J2;Q7ZX79	Q2V0J2;Q7ZX79	nono;p54nrb	p54nrb protein		-1.28163	1.63618	0.0160336	0.342232	0.267503	0.593792	-0.939401	1.10542	0.131973	-0.749174	0.419607	0.620359	-0.190227	0.0805608	0.97751	1.86508	1.6719	0.047122	0.775158	0.47333	0.308516	1.02216	0.781273	0.464487	1.25281	0.771075	0.558832	21	21	19	43.6	43.6	41.5	53.058	0	107.12	4184300000	95	22.5406	24.4284	22.0143	24.1182	25.2314	24.9726	25.4543
A0A1L8GJ68;Q6INE3;A0A1L8GDC2;Q3B8H2	A0A1L8GJ68;Q6INE3;A0A1L8GDC2;Q3B8H2	tollip-b	Toll-interacting protein B		-1.54864	1.20923	0.0208478	0.356854	0.540068	0.500859	-1.19179	0.924381	0.118628	-0.809498	0.379794	0.622959	-0.382293	0.215821	0.924212	1.28889	1.44908	0.131178	-0.137204	0.137518	0.774274	-0.0992846	0.116716	0.942284	0.372778	0.232055	0.973125	8	8	8	33.5	33.5	33.5	29.983	0	39.685	2422000000	30	23.0756	23.304	22.6751	22.141	25.1529	23.681	23.2911
A0A1L8G8W3	A0A1L8G8W3	hsf2.2		Heat shock factor protein 2;Heat shock transcription factor family	0.657183	0.506184	0.261168	0.357782	1.02876	0.4683	1.01497	0.838667	0.155522	0.543693	0.322611	0.717741	0.471272	0.494499	1	0.230863	0.0925985	0.902361	1.16905	1.65577	0.0773288	1.32844	1.5437	0.177566	0.831316	0.539797	0.813681	20	20	20	36.1	36.1	36.1	60.157	0	113.06	25691000000	384	28.2163	27.4465	28.3319	26.785	25.8179	28.1476	29.8876
Q7ZWN1	Q7ZWN1	impdh1;IMPDH	Inosine-5'-monophosphate dehydrogenase (IMP dehydrogenase) (IMPD) (IMPDH) (EC 1.1.1.205)	Inosine-5'-monophosphate dehydrogenase	-2.27379	1.67641	0.00143624	0.359903	0.613745	0.492085	-1.91389	1.35049	0.0448619	-1.40476	0.569256	0.549501	-0.509125	0.217707	0.940088	1.73254	1.39702	0.0874833	-0.702062	0.74544	0.245837	-0.208469	0.154991	0.88727	0.268344	0.111728	0.99048	23	6	5	53.3	14.8	12.1	55.692	0	41.672	4126900000	73	22.6425	24.3118	22.2198	22.8533	25.9423	24.4068	23.6446
A0A1L8HAX0;Q6DEE7	A0A1L8HAX0;Q6DEE7	fam76b	Protein FAM76B	FAM76 protein;FAM76B	1.66966	3.59995	0.000861538	0.362625	0.917597	0.467999	2.03229	3.64138	0	1.56484	2.44614	0.174333	0.467453	0.690519	1	-0.399282	1.45976	0.555013	1.37164	3.74923	0.0360941	1.56511	3.22372	0.0476929	1.07505	1.30111	0.406313	7	7	2	23.1	23.1	8.3	38.599	0	18.201	1010700000	54	22.9167	22.9853	22.613	23.1374	22.2616	22.7321	22.5567
Q91349;A2BDA4	Q91349	nup62;IL4I1	IL4I1 protein (Nuclear pore complex glycoprotein p62)	Nucleoporin NSP1/NUP62	-1.10168	1.39129	0.0269239	0.364423	0.589812	0.491338	-0.73726	0.864304	0.211041	-0.525037	0.36662	0.695886	-0.212223	0.150405	0.949591	2.02389	1.74437	0.0318798	1.20065	0.996194	0.120553	1.39103	1.19064	0.226369	1.56418	1.18373	0.320151	13	13	13	32	32	32	55.934	0	241.18	7935500000	136	22.4936	24.983	24.1756	22.8267	25.9382	24.9429	25.8405
A0A1L8HV66	A0A1L8HV66				-0.302373	0.17673	0.659536	0.373645	0.239179	0.594206	0.0712719	0.0733524	0.901551	0.493472	0.690296	0.620798	-0.4222	0.745592	1	1.6649	1.83131	0.0505709	1.5418	1.25299	0.0761229	1.81684	4.65374	0.0167692	2.20785	3.63455	0.0709714	7	7	7	23.2	23.2	23.2	53.588	0	27.822	2408200000	42	22.7304	22.9778	23.0098	22.7181	23.7317	24.2924	25.9365
A0A1L8FZU9;A0A1L8FTN2;Q90ZS6;B7ZSB1;Q90ZS6-2	A0A1L8FZU9;A0A1L8FTN2;Q90ZS6;B7ZSB1;Q90ZS6-2	trps1	Zinc finger transcription factor Trps1	Transcription factor TRPS1	0.385403	0.446086	0.460327	0.376325	0.438197	0.510673	0.761728	1.30006	0.148806	0.276146	0.36631	0.799276	0.485582	0.738157	1	0.538664	0.673777	0.564221	0.927804	1.0648	0.147563	1.30766	2.12541	0.122492	0.854687	1.20364	0.537239	8	8	8	6.2	6.2	6.2	141.69	0	7.9625	490000000	30	22.3485	22.5646	22.5848	22.75	22.2486	23.1414	24.0748
Q8AVW7;A1DPL0;A0A1L8FHM6;A0A1L8FHK6	Q8AVW7;A1DPL0;A0A1L8FHM6;A0A1L8FHK6	capzb	Capping protein beta subunit	F-actin-capping protein subunit beta	-2.43273	2.4861	0.000949153	0.387565	0.304212	0.552132	-2.04516	1.97682	0.00621429	-0.935919	0.695216	0.571858	-1.10924	0.829172	1	2.12112	1.56016	0.043317	-0.0104871	0.00433061	0.988487	0.194133	0.0892853	0.922153	1.25607	0.794068	0.538575	22	22	3	61.8	61.8	9.2	30.654	0	323.31	21956000000	196	24.5529	27.6182	25.5607	24.5701	28.0749	27.4818	27.5366
A0MZ58;A0MZ59	A0MZ58;A0MZ59	carm1p1	Coactivator-associated arginine methyltransferase 1-a	Protein arginine N-methyltransferase	-1.49018	0.967545	0.0296945	0.391597	0.219057	0.603217	-1.09859	0.62333	0.196707	-1.02831	0.413854	0.60899	-0.0702825	0.0228722	0.999843	1.95307	1.41812	0.0684817	0.88976	0.595586	0.242281	0.83348	0.448902	0.680578	1.03199	0.516642	0.779193	13	13	4	23.7	23.7	5.7	63.489	0	50.998	5632400000	82	22.2031	24.8996	22.4832	22.6921	26.0754	24.6271	24.2111
D6C652;A0A1L8HJ61;A0A1L8HAQ0;Q32NJ6;A0A1L8HAV2	D6C652;A0A1L8HJ61;A0A1L8HAQ0	yap1-a;yap	Transcriptional coactivator YAP1-A (Yes-associated protein 1-A) (xYAP) (Protein yorkie homolog-A) (Yes-associated protein YAP65 homolog A)		0.533615	0.363828	0.418574	0.394804	0.280572	0.562154	0.928419	1.10635	0.132146	-0.101823	0.0651554	0.943393	1.03024	1.07787	1	1.08762	0.853677	0.291149	1.71749	1.21691	0.0716052	2.07531	2.41339	0.0442593	0.854744	0.572996	0.790291	7	7	7	17.2	17.2	17.2	50.275	0	14.078	1397500000	52	22.6367	22.8015	22.2708	23.7499	22.7497	23.8292	25.4458
Q6NUD7;A0A1L8FSU6;A0A1L8FSX1;D0E8G8;A0A1L8GEK7	Q6NUD7;A0A1L8FSU6	znf521	Zinc finger protein 521		0.310187	0.255869	0.596987	0.412504	1.51596	0.433094	0.722692	0.677337	0.266122	0.713952	0.466334	0.61256	0.00873947	0.00580689	0.997274	1.42908	0.902675	0.22355	1.9887	2.82874	0.029278	2.22544	2.75394	0.0306549	2.19523	1.56465	0.1778	24	24	10	21.4	21.4	9.2	148.64	0	49.243	2690800000	117	23.0952	23.4643	24.2616	22.5496	23.309	24.8726	26.6968
A0A1L8EZ26;Q5U567	A0A1L8EZ26;Q5U567	pelo	Protein pelota homolog (EC 3.1.-.-)	Translation release factor pelota	-1.84078	3.73064	0.00127273	0.417586	0.437475	0.496649	-1.4232	1.66092	0.050382	-1.03228	0.966423	0.457876	-0.390922	0.242063	0.932234	1.67499	3.57155	0.00399286	0	-4.34294e-08	1	0.0558119	0.0461714	0.978896	0.598551	0.737148	0.820762	8	8	8	21.9	21.9	21.9	43.128	0	43.408	1832300000	28	22.7329	22.7898	22.7833	22.4255	24.339	23.9921	24.9264
A0A1L8H8P6;Q9DGF6;Q7ZXX5;A0A1L8H8F9;Q6GNR3;A0A1L8HGH5;A0A1L8HGI0	A0A1L8H8P6;Q9DGF6;Q7ZXX5;A0A1L8H8F9;Q6GNR3;A0A1L8HGH5;A0A1L8HGI0	tfg	Tfg protein;TRK-fused protein TFG	Protein TFG	-3.23345	2.46951	0.00186667	0.429836	0.189802	0.616428	-2.80361	2.12233	0	-2.2418	0.969247	0.228346	-0.561813	0.165517	0.919247	2.68263	1.6679	0.0193289	-0.438738	0.152956	0.621729	0.114878	0.0384006	0.972224	0.516332	0.156022	0.979751	10	10	10	38.2	38.2	38.2	45.155	0	323.31	7873300000	83	23.2566	26.1516	22.3132	22.7722	26.3722	26.1551	26.1655
A0A1L8FX94;Q7ZYM8	A0A1L8FX94;Q7ZYM8	msantd3	Myb/SANT-like DNA-binding domain-containing protein 3	Myb/SANT-like DNA-binding domain-containing protein 3	1.20671	1.17253	0.02934	0.438545	1.49789	0.445545	1.64526	1.61892	0.0401468	1.13245	0.843771	0.469987	0.512812	0.556268	1	-0.0997281	0.0369286	0.961997	1.37345	1.35976	0.0772276	1.62005	1.46679	0.144487	1.08331	0.638069	0.680977	18	18	18	52.5	52.5	52.5	48.239	0	89.229	10997000000	349	27.1937	26.1187	27.47	25.1403	24.4347	26.6311	28.1708
Q5EAV5;A0A1L8HB32;A0A1L8HB10;P54106;A0A1L8FLF6	Q5EAV5;A0A1L8HB32;A0A1L8HB10;P54106;A0A1L8FLF6	clns1a;icln	Methylosome subunit pICln (Chloride conductance regulatory protein ICln) (I(Cln))	ICln	-2.65113	3.3042	0.00294737	0.438766	0.756031	0.448135	-2.21237	2.62574	0	-2.04456	0.908663	0.24549	-0.167806	0.0531612	0.985291	2.10874	2.07154	0.0162438	-0.540654	0.432929	0.392286	-0.366498	0.248036	0.822425	0.19741	0.0681422	0.981422	7	4	4	53.9	40.2	40.2	23.994	0	140.42	6362000000	26	22.8354	24.796	22.7179	22.5601	25.7311	25.428	25.124
Q6GNE3;A0A1L8EZZ0;Q52KY3;A0A1L8FAA4;Q5U563	Q6GNE3;A0A1L8EZZ0;Q52KY3;A0A1L8FAA4;Q5U563	actr10		Actin family;Actin-related protein 10	-1.37122	1.65436	0.0131597	0.43929	0.445511	0.490313	-0.931926	0.806953	0.173634	-0.887318	0.754774	0.566237	-0.0446081	0.0266143	0.992991	1.21847	2.19701	0.079412	0	-4.34294e-08	1	0.24147	0.245411	0.861416	0.166499	0.170897	0.987307	11	11	11	31.2	31.2	31.2	46.334	0	41.449	1580500000	16	22.3058	22.8335	22.9946	22.3815	24.5191	23.5108	23.9008
A0A1L8GGS6;A0A1L8GNJ6;A0A1L8GNG7	A0A1L8GGS6;A0A1L8GNJ6;A0A1L8GNG7	rbx1			-2.4207	1.77254	0.00088	0.446862	0.173245	0.630107	-1.97384	1.50959	0.0329222	-0.444588	1.06164	0.618161	-1.52925	1.12649	1	2.70001	2.08858	0.00698182	0.227087	0.0749602	0.795003	0.794354	0.354352	0.731354	2.32048	1.81234	0.149324	4	4	4	13.3	13.3	13.3	13.851	0	103.41	4984200000	65	22.1214	24.9862	22.7583	22.2224	25.5067	25.511	26.2862
A0A1L8F592	A0A1L8F592	psmb4	Proteasome subunit beta (EC 3.4.25.1)	Proteasome B-type subunit;Proteasome endopeptidase complex, beta subunit;Proteasome, subunit alpha/beta	-3.06036	1.84047	0.000666667	0.452274	0.189008	0.61744	-2.60809	1.78826	0.00381579	-1.67473	1.04545	0.237578	-0.933359	0.486904	1	2.60934	1.38938	0.0419454	-0.215907	0.0626727	0.81607	0.0398998	0.0116854	0.994664	1.00947	0.422309	0.834536	7	7	2	44.6	44.6	11.6	27.47	0	283.38	10326000000	84	22.3746	26.2216	25.031	22.4351	27.3737	26.7699	26.0371
A0A1L8GTD7	A0A1L8GTD7	arih1	RING-type E3 ubiquitin transferase (EC 2.3.2.27)	E3 ubiquitin ligase RBR family	-2.26283	1.68404	0.00144595	0.466711	0.337546	0.509538	-1.79612	1.23418	0.0553604	-1.1818	0.503081	0.599377	-0.614315	0.253815	0.962715	1.90397	1.62289	0.0508176	-0.155146	0.0886184	0.801396	0.0684009	0.0363962	0.978584	0.534164	0.226734	0.972114	15	15	1	32	32	2.6	66.626	0	138.8	4929000000	64	22.5247	24.6094	22.7192	22.656	26.1629	24.521	24.4631
A0A1L8FNQ2;A0A1L8FHC3	A0A1L8FNQ2;A0A1L8FHC3	ap2a1	AP-2 complex subunit alpha	Adaptor protein complex AP-2, alpha subunit	-3.07433	2.44265	0.0016	0.473312	0.206376	0.594637	-2.60102	1.37425	0.0235	-1.81005	0.911469	0.265264	-0.79097	0.276573	0.984097	2.52846	1.625	0.021429	-0.247213	0.107519	0.737461	0.0536036	0.0170863	0.988689	0.791524	0.340035	0.92254	38	38	25	43.4	43.4	26.2	106.02	0	229.55	16669000000	230	22.9036	26.5749	24.1688	25.1637	28.135	26.76	26.7933
Q7ZYR5;A0A1L8GQF8;Q1JV76;A0A1L8GW20;A0A1L8GIQ0;A0A1L8GE10;Q68FK6;A0A1L8GE19	Q7ZYR5;A0A1L8GQF8;Q1JV76;A0A1L8GW20	arfgap3	ADP ribosylation factor GAP protein;Arfgap3-prov protein	Arf GTPase activating protein	-1.56618	2.79369	0.000948276	0.482676	0.534231	0.466506	-1.0835	1.12505	0.10753	-1.02652	0.758	0.536314	-0.0569758	0.0266317	1	1.63379	3.51143	0.0072	0	-4.34294e-08	1	0.317307	0.298943	0.819732	0.694376	0.791615	0.775709	9	9	9	19.9	19.9	19.9	57.404	0	15.216	1634900000	19	22.6357	22.4715	22.8345	22.2642	24.4454	23.7687	24.5393
Q6IRB9;Q8AX84	Q6IRB9;Q8AX84	fubp1	FUSE binding protein-like protein		-1.95818	1.4422	0.00670377	0.493129	0.298525	0.525403	-1.46505	0.887665	0.101639	-0.962718	0.373533	0.611701	-0.502332	0.178403	0.922161	2.38419	1.58863	0.0299288	0.762111	0.426126	0.336435	0.948719	0.473402	0.644344	1.37897	0.597644	0.65425	22	22	10	37.7	37.7	20.7	69.304	0	159.5	6519300000	108	22.0931	25.1669	22.6695	22.3969	26.2525	24.6779	24.8912
Q6PHW7;A0A1L8G2H8	Q6PHW7	e	Tceb1-prov protein	S-phase kinase-associated protein 1-like	-1.75125	1.87046	0.00221754	0.500015	0.391802	0.485115	-1.25123	2.32561	0.0361481	-0.625348	0.633491	0.609806	-0.625887	0.552358	1	3.36388	1.90872	0.00489655	1.90265	0.900677	0.0906417	2.22202	1.18469	0.143113	2.80256	1.52643	0.157402	9	9	9	66.1	66.1	66.1	12.473	0	162.35	14701000000	172	22.8784	26.5716	22.3361	23.7519	26.8993	27.2826	27.5857
A0A1L8GF42	A0A1L8GF42	rfwd3		E3 ubiquitin-protein ligase RFWD3	2.00125	1.60926	0.00241333	0.501942	0.315147	0.51078	2.50319	4.49361	0	1.48153	1.20565	0.224317	1.02166	0.777124	1	0	-4.34294e-08	1	2.11702	1.61272	0.0494987	2.52969	3.8892	0.00885818	1.49716	1.24236	0.320081	20	4	4	28.4	4.7	4.7	82.31	0	11.74	1337300000	51	22.6299	22.7359	22.4971	22.7314	22.7543	22.5004	22.4116
Q52L04;A0A1L8GV02	Q52L04;A0A1L8GV02				0.585517	0.505915	0.303744	0.502675	1.85219	0.482035	1.08819	1.03838	0.116667	0.631548	0.473771	0.624817	0.456644	0.681768	1	0.95954	0.52996	0.472814	1.80396	2.52994	0.0361952	2.12242	2.569	0.0375762	1.64065	1.45452	0.247704	10	10	10	39.8	39.8	39.8	30.791	0	25.237	4593100000	167	25.4733	24.8001	24.9991	23.7245	23.7311	26.1112	27.3475
Q9PTK6;Q6IP21	Q9PTK6;Q6IP21	plin2;fatvg	Perilipin	Perilipin	-2.24316	1.98139	0.001	0.506668	0.919496	0.439004	-1.73649	1.64495	0.0344767	-1.15693	0.564621	0.57334	-0.579561	0.309569	0.963648	1.4869	1.44133	0.110338	-0.321061	0.262539	0.572763	-0.36231	0.322417	0.806705	0.184032	0.0814732	0.984581	12	11	8	36	34.1	24.5	44.672	0	118.27	3415900000	55	22.7774	24.5733	22.7224	22.917	25.3932	24.4418	23.9496
A0A1L8H200	A0A1L8H200			Nucleoplasmin family	-2.723	1.92818	0.000615385	0.516908	0.250492	0.541138	-2.20609	2.92428	0	-1.6525	1.42504	0.247322	-0.553585	0.329009	0.976466	3.84323	1.52077	0.0138925	1.41282	0.407514	0.266733	1.75031	0.598917	0.435374	2.25583	0.80333	0.381432	3	3	3	29.1	29.1	29.1	14.815	0	21.449	17509000000	91	22.9639	28.1376	22.7497	22.8281	27.4571	28.0699	28.8769
Q5XGL4;A0A1L8EZQ1	Q5XGL4;A0A1L8EZQ1	psma6	Proteasome subunit alpha type (EC 3.4.25.1)	Proteasome alpha-type subunit;Proteasome subunit alpha6;Proteasome, subunit alpha/beta	-1.95783	3.01079	0.000903226	0.526628	0.780464	0.435384	-1.4312	1.8536	0.0413711	-1.0771	0.773756	0.513072	-0.3541	0.202961	0.92555	1.53606	1.78942	0.0662162	-0.112451	0.0838311	0.828977	0.223007	0.163174	0.884889	0.52918	0.374168	0.950552	19	19	3	73.2	73.2	28	27.336	0	323.31	48454000000	321	26.322	28.339	27.488	26.5567	28.7164	28.654	28.6413
Q6IRC3	Q6IRC3	dctn6		Dynactin subunit 6	-2.66269	2.60503	0.0014	0.533361	0.41974	0.466735	-2.12933	1.47771	0.0305118	-1.66397	0.743174	0.405323	-0.465356	0.160838	0.922535	2.20993	1.69899	0.0275013	-0.173754	0.0973653	0.783533	0.228575	0.108537	0.90335	0.356393	0.123569	0.993198	7	7	7	47.8	47.8	47.8	22.271	0	39.44	3632700000	33	22.2894	24.8819	22.1885	22.6817	26.126	24.9325	24.7812
A0A1L8H362	A0A1L8H362				-1.64876	0.969546	0.026076	0.535393	0.241589	0.543057	-1.11336	0.807406	0.148367	-1.29409	0.913126	0.384604	0.180722	0.0870604	0.976459	2.13264	1.45518	0.0549232	0.739769	0.378713	0.364651	1.07886	0.71632	0.4767	0.883341	0.51656	0.813233	9	3	1	49.5	21	4.8	31.244	0	101.89	2253200000	80	22.5612	24.3489	22.9742	22.8563	24.1043	25.2512	27.2293
A0A1L8FG23	A0A1L8FG23				0.945035	1.53057	0.0305836	0.53581	3.39659	0.520516	1.48084	2.32665	0.0197651	1.16063	1.19197	0.312183	0.320217	0.345334	0.948724	-0.13754	0.0794339	0.931367	1.06648	1.94744	0.0760391	1.41868	2.23332	0.100212	1.07498	0.840083	0.579093	21	21	5	43.3	43.3	16.6	73.617	0	103.26	5234900000	143	25.3186	25.2849	25.989	24.5511	23.682	25.5441	26.2989
Q7ZXW4	Q7ZXW4	prpf19	Nmp200-prov protein		-1.76873	2.60355	0.00105769	0.543468	0.784006	0.437435	-1.22526	2.4004	0.0356846	-1.39691	2.36426	0.190124	0.171642	0.230084	0.951224	1.69214	5.81133	0	0.133119	0.183654	0.754841	0	-4.34294e-08	1	0.392802	1.63483	0.857604	18	3	3	59.7	15.1	15.1	54.772	0	222.24	1236400000	27	22.2	22.5783	22.4051	22.4174	24.0169	24.2199	24.1087
A0A1L8G4Y5	A0A1L8G4Y5	thap4			-5.03986	2.74068	0.00430769	0.544625	0.147072	0.639109	-4.49523	1.80188	0	-3.98077	1.25645	0.177261	-0.514462	0.0951131	0.956124	3.98407	1.40909	0.0184432	-0.79957	0.191614	0.517058	-0.277924	0.0539448	0.941721	-0.229484	0.0383647	0.986682	10	10	10	22.7	22.7	22.7	54.55	0	323.31	35858000000	75	22.8648	28.5489	22.5369	22.6742	28.4347	28.2239	27.0678
Q6PAD3;A0A1L8FHT5;A0A1L8FHS4;A0A1L8FHT9;A0A1L8FHU2	Q6PAD3	psmc4	Psmc4 protein	26S Proteasome regulatory subunit 6B;26S proteasome regulatory subunit P45-like	-1.72533	1.97532	0.00132099	0.546552	0.767945	0.43419	-1.17878	1.16116	0.087923	-0.836998	0.497091	0.609298	-0.341778	0.19135	0.923756	1.71675	1.84498	0.0443378	0.302653	0.247551	0.592871	0.656308	0.612857	0.657594	0.951328	0.749138	0.665639	30	30	30	74.3	74.3	74.3	47.391	0	323.31	46775000000	454	25.9145	28.102	26.4527	26.7047	28.8768	28.1618	28.2064
A0A1L8ELH7;Q91819;A0A060CPC3;A0A060CUW4;A0A060CJU4;A0A060CNP5;A0A060CU88	A0A1L8ELH7;Q91819;A0A060CPC3;A0A060CUW4	aurka-b;aurka;eg2;stk6	Aurora kinase A-B (EC 2.7.11.1) (Aurora/IPL1-related kinase 1) (ARK-1) (Aurora-related kinase 1) (Serine/threonine-protein kinase 6-B) (Serine/threonine-protein kinase Eg2-B) (Serine/threonine-protein kinase aurora-A) (p46XlEg22)	Aurora kinase	-0.836981	0.745679	0.0941109	0.548356	0.347394	0.488471	-0.288625	0.227393	0.672715	-0.418301	0.30792	0.762968	0.129675	0.0664566	0.987955	1.8749	2.18743	0.0190146	1.01757	0.757998	0.181669	1.65222	1.61078	0.123624	1.43594	1.52083	0.27119	19	4	4	47.3	14	14	46.475	0	6.4435	1589400000	42	22.123	22.235	22.7399	22.7108	23.5719	24.1681	25.5634
Q3B8E0;A0A1L8FTB9	Q3B8E0;A0A1L8FTB9	tpd52		Tumour protein D52	-1.84765	1.40707	0.00897018	0.554829	0.409755	0.46763	-1.29282	1.18499	0.0763115	-0.71032	0.377019	0.6419	-0.582502	0.340539	1	2.12998	2.01815	0.016756	0.232523	0.108525	0.740887	0.902596	0.734837	0.527515	1.3899	0.911725	0.451216	7	7	5	53.6	53.6	40.2	19.569	0	45.603	3488100000	59	21.8715	24.1531	22.4178	22.5113	25.1112	24.5948	24.2339
A0A1L8FTN9;A0A1L8FZW0;Q3KPT5	A0A1L8FTN9;A0A1L8FZW0;Q3KPT5	eny2;ENY2	Transcription and mRNA export factor ENY2 (Enhancer of yellow 2 transcription factor homolog)	Transcription factor, enhancer of yellow 2	-2.53177	6.39935	0	0.561417	0.420854	0.470068	-1.97036	1.80334	0.0172832	-1.35358	0.971699	0.34677	-0.616776	0.277405	0.973121	2.70607	4.31418	0	0	-4.34294e-08	1	0.944601	0.681597	0.538961	1.40169	1.02551	0.399462	6	6	6	59.4	59.4	59.4	10.94	0	15.676	3188400000	37	22.6829	22.5229	22.3522	22.3347	24.5917	25.0944	25.8045
A2RRW9	A2RRW9	cops4	Cops4 protein		-3.80332	2.00944	0.00109804	0.561436	0.26202	0.531712	-3.24188	1.55403	0.00594872	-2.1279	0.619952	0.441304	-1.11398	0.302264	1	2.64652	1.36656	0.0430681	-0.84952	0.379844	0.344976	-0.482446	0.183204	0.830766	0.441319	0.109599	0.992027	29	29	29	74.1	74.1	74.1	46.349	0	323.31	24942000000	225	22.9226	26.5519	23.6733	25.3616	28.3921	27.5101	25.4659
A0A1L8GER1	A0A1L8GER1	psmd7		26S Proteasome non-ATPase regulatory subunit 7/8	-2.5641	2.12493	0.000746667	0.564665	0.416684	0.469895	-1.99943	1.53401	0.0317507	-1.93398	0.963619	0.236248	-0.0654502	0.0223615	0.997522	1.89402	1.96665	0.0245281	-0.367128	0.266321	0.54975	0.0134273	0.00822883	0.994869	0.0331955	0.0140307	0.997469	14	14	1	47.8	47.8	2.2	36.649	0	287.26	24699000000	184	24.7544	26.8057	25.5728	26.0946	28.4836	27.7852	27.2158
Q63ZR4;A0A1L8ETE4	Q63ZR4;A0A1L8ETE4	nploc4		Nuclear protein localization protein 4	-1.0621	1.3207	0.0297299	0.566834	0.398344	0.467346	-0.495263	0.355631	0.521722	-0.819044	0.61389	0.591471	0.323781	0.159583	0.926894	1.88416	2.88119	0.00708923	1.14878	1.5169	0.0826641	1.51631	1.59433	0.1431	0.815662	0.58867	0.791778	20	5	5	36.4	8.4	8.4	68.718	0	9.2994	2351000000	54	22.1098	23.3801	22.3601	22.2966	24.6636	24.052	24.7554
A0A1L8EKP4	A0A1L8EKP4	npepps	Aminopeptidase (EC 3.4.11.-)	Aminopeptidase N-type;Peptidase M1, alanine aminopeptidase/leukotriene A4 hydrolase	-2.52036	1.62866	0.000814815	0.572505	0.261575	0.529138	-1.94785	1.15885	0.0545408	-1.04312	0.506596	0.58799	-0.904728	0.397394	1	2.38874	1.48564	0.039078	-0.0154643	0.00503936	0.985448	0.298193	0.105595	0.890891	1.17967	0.49388	0.773916	44	13	13	52.3	19.2	19.2	98.449	0	126.86	7280900000	67	22.3026	25.555	22.9179	22.1682	26.1732	25.5459	24.6632
A0A1L8I0J5;A0JMY9	A0A1L8I0J5;A0JMY9	hic2	Hic2 protein		0.590942	0.62218	0.236609	0.599265	0.636251	0.4341	1.19021	1.92716	0.0536872	1.46518	1.50329	0.246181	-0.274972	0.209272	0.921144	1.20903	0.706735	0.31543	2.06406	1.36054	0.0624181	2.48104	1.74753	0.0598718	2.71323	1.84572	0.126295	28	28	12	52.6	52.6	28.1	60.156	0	297.19	8877300000	220	22.3445	25.3249	25.0727	23.5555	24.3621	25.6321	26.3922
A0A1L8FMQ6;A0A1L8FMN1;Q2TAS5	A0A1L8FMQ6;A0A1L8FMN1;Q2TAS5	trim28		Transcription intermediary factor 1-beta	0.462917	0.937548	0.2426	0.602313	2.03359	0.517129	1.06523	2.09803	0.055876	0.572329	0.935508	0.585306	0.492901	1.04853	1	0.51803	0.450801	0.650012	1.26906	3.21498	0.0442807	1.67323	2.90354	0.0485239	1.14962	1.51246	0.351108	38	38	20	55.1	55.1	33.5	88.222	0	308.94	24212000000	723	27.3243	27.3798	27.4394	26.7379	26.593	27.8485	28.9695
Q6NUC2	Q6NUC2	cops6;csn6	COP9 signalosome complex subunit 6 (Signalosome subunit 6)	COP9 signalosome subunit 6	-3.50261	2.79063	0.0035	0.624559	0.688686	0.447324	-2.87805	2.00981	0	-2.48438	1.03819	0.242394	-0.393668	0.129266	0.931809	2.5912	1.48311	0.0314929	-0.662295	0.325617	0.414935	-0.475016	0.195419	0.824384	0.0508561	0.0137124	0.99723	10	10	10	42.1	42.1	42.1	35.536	0	277.35	7998500000	72	22.5601	25.9742	22.5686	22.5921	26.8948	26.0569	24.9596
A0A1L8EWI1	A0A1L8EWI1	ftcd			-2.74491	1.86137	0.00057732	0.631272	0.441897	0.452148	-2.11364	1.35504	0.0362318	-1.43157	0.640597	0.511516	-0.68206	0.298935	0.982167	0.972538	0.717672	0.366762	-1.44015	1.15864	0.0854278	-1.00745	0.783532	0.467699	-0.377844	0.189227	0.976836	28	28	5	60.6	60.6	12.9	60.334	0	323.31	156470000000	410	27.9465	30.3895	28.7684	29.3664	30.7096	30.3114	28.8691
A0A1L8F3N3;A0A1L8F8D6	A0A1L8F3N3;A0A1L8F8D6	zbtb22		Zinc finger and BTB domain-containing protein 22	0.742291	0.84235	0.098859	0.637183	0.723365	0.446294	1.37947	4.40605	0	0.755612	1.43934	0.470771	0.623862	1.25487	1	0.393301	1.06115	0.608913	1.40291	1.42656	0.0727889	1.96338	4.95547	0.0109875	1.39775	2.04616	0.209591	5	4	4	13.7	11.8	11.8	47.006	0	7.3828	685460000	45	22.194	22.4372	22.2422	22.4868	22.5132	23.2643	22.5372
Q04615;Q04615-2	Q04615;Q04615-2	vcl	Vinculin (Metavinculin) (Fragment)	Vinculin;Vinculin/alpha-catenin	-2.96396	1.8047	0.000595745	0.643588	0.577079	0.431503	-2.32038	1.19229	0.0449396	-2.07815	0.931791	0.233727	-0.242229	0.101077	0.957951	2.32802	1.30624	0.0621039	-0.709679	0.430913	0.345047	0.0303102	0.0123513	0.995395	-0.0220265	0.00771216	0.994226	10	10	10	40.4	40.4	40.4	26.149	0	219.66	6006800000	37	22.2908	25.1985	22.3997	22.6771	26.7481	25.3558	23.7173
Q6PAA1;A0A1L8EP19	Q6PAA1;A0A1L8EP19	gca			-3.70862	1.8762	0.000888889	0.661319	0.682352	0.443818	-3.0473	1.39908	0.0160082	-2.03163	0.56046	0.507898	-1.01567	0.306783	1	2.74922	1.10787	0.0783015	-1.08494	0.493121	0.249977	-0.304706	0.103072	0.892756	0.62468	0.154393	0.976901	12	11	8	61.4	58	44	23.609	0	323.31	18968000000	130	22.5813	26.6481	22.7299	22.6251	28.0907	26.285	24.1954
A0A1L8FPW7	A0A1L8FPW7	znf605			1.32138	1.10026	0.0279968	0.663817	2.05089	0.524334	1.9852	1.74415	0.018683	1.39856	1.04769	0.284052	0.586633	0.86544	1	-0.267109	0.137819	0.87875	1.1659	2.30899	0.0669042	1.65111	2.82055	0.0537103	1.04289	0.936966	0.535777	21	21	21	13.7	13.7	13.7	237.93	0	77.3	2552200000	117	24.6999	24.3894	24.7712	23.8412	22.3638	24.4264	25.7743
Q6NU02;O42576	Q6NU02;O42576	eif4a1	Translation initiation factor eIF4A I	Eukaryotic initiation factor 4A	-3.20315	1.47585	0.000833333	0.668885	0.259598	0.51008	-2.53426	1.05744	0.0507308	-1.83841	0.628882	0.466443	-0.695853	0.212949	0.951108	1.09536	0.557523	0.416724	-1.7817	1.02249	0.0814908	-1.30456	0.688731	0.441559	-0.660393	0.275156	0.959299	35	35	3	66.5	66.5	10.6	46.018	0	323.31	70462000000	384	26.4532	29.2903	27.4161	28.1672	30.0753	29.3465	26.9108
Q4V874;Q6AX85	Q4V874;Q6AX85	psmd1		26S Proteasome non-ATPase regulatory subunit 1;26S proteasome regulatory complex, non-ATPase subcomplex, Rpn2/Psmd1 subunit	-2.17351	3.11617	0.00136585	0.670476	0.724264	0.452479	-1.50303	1.44649	0.0543726	-1.08828	0.697697	0.541463	-0.414746	0.20256	0.922834	2.039	4.08704	0	0	-4.34294e-08	1	0.333219	0.289703	0.816322	0.786006	0.585119	0.809184	44	5	5	52.1	7.8	7.8	105.41	0	46.142	2877000000	39	22.6716	22.4729	23.0241	22.3926	25.111	24.5014	24.7466
A0A1L8FQ82	A0A1L8FQ82	znf250			1.09288	1.545	0.0247138	0.683592	1.75771	0.514142	1.77647	2.25705	0.00682353	1.15149	1.16394	0.332327	0.62498	0.746564	1	0.862156	0.612173	0.450053	2.23016	3.64165	0.0148089	2.71813	3.30667	0.0108185	2.06716	1.83789	0.158321	27	27	8	51.3	51.3	21.8	54.066	0	90.967	14348000000	536	26.1687	26.1127	26.2359	25.1167	25.2573	26.9161	28.249
Q6GPL0;A0A1L8G6X1;A8E605;Q5XH55;A0A1L8F9X3;Q64GL0-3;Q64GL0-2;Q64GL0	Q6GPL0;A0A1L8G6X1	evl	Ena/VASP-like protein (Ena/vasodilator-stimulated phosphoprotein-like)	ENA/VASP-like protein	-1.38075	1.19781	0.0244466	0.684917	0.532878	0.433048	-0.695832	0.416154	0.40987	-0.346663	0.136313	0.878929	-0.349169	0.138723	0.93704	1.36761	1.72472	0.0922639	0.270777	0.268823	0.59854	0.686778	0.544039	0.676532	0.9974	0.608699	0.73065	16	16	4	35.8	35.8	11.2	63.236	0	126.18	4556500000	78	22.6471	23.6563	23.2472	23.9896	25.6022	24.1611	24.4014
Q6DE12	Q6DE12	plin3;m6prbp1-prov	Perilipin	Perilipin	-4.18534	3.32374	0.00933333	0.689636	0.453437	0.434276	-3.49571	2.11284	0	-2.26772	0.903347	0.229678	-1.22799	0.415312	1	3.04141	1.6356	0.0153631	-1.04477	0.506881	0.248968	-0.373438	0.123362	0.878612	0.7157	0.207641	0.96284	17	17	12	48.5	48.5	36.9	46.182	0	275.48	10970000000	91	22.9282	26.3833	22.4992	22.4918	27.2229	26.466	25.6921
Q68A89;Q6GP03	Q68A89;Q6GP03	psma5	Proteasome subunit alpha type (EC 3.4.25.1) (Fragment)	Proteasome alpha-type subunit;Proteasome subunit alpha5;Proteasome, subunit alpha/beta	-2.33982	2.74672	0.0010566	0.692111	0.742999	0.46042	-1.64771	1.92645	0.0232187	-0.951112	0.715759	0.558707	-0.696598	0.479306	1	2.58641	1.80597	0.0155137	0.56076	0.278438	0.471341	1.06097	0.598816	0.547475	1.70905	1.02327	0.35806	15	15	15	65.6	65.6	65.6	26.402	0	323.31	58943000000	380	24.9874	28.6403	26.5758	25.9897	29.3234	28.9475	29.1788
G3GBS3;Q6ING3;Q6GNH9;Q5PPT1;A0A1L8H5U9;A0A1L8HDE1	G3GBS3;Q6ING3	prdx4PRDX4		Peroxiredoxin, AhpC-type	-3.8216	2.14466	0.00151351	0.706615	0.28605	0.490803	-3.11499	1.50122	0.00666667	-1.73793	0.618977	0.47877	-1.37706	0.445094	1	2.58375	1.37094	0.0432419	-0.883794	0.355025	0.354284	-0.385707	0.124635	0.878256	0.928613	0.318283	0.91778	19	19	16	78.2	78.2	70.8	22.427	0	323.31	572940000000	613	28.128	32.1336	29.2814	28.626	32.8251	32.3111	30.7811
Q8AVT2;Q0IHK1;Q2VPN2;A0A1L8ETY5	Q8AVT2;Q0IHK1;Q2VPN2;A0A1L8ETY5	snrpb	Small nuclear ribonucleoprotein-associated protein	Small ribonucleoprotein associated, SmB/SmN	-3.26671	3.68355	0.00622222	0.713768	0.877259	0.486073	-2.55294	2.41626	0	-2.05094	0.987108	0.22926	-0.502002	0.183909	0.925203	2.62205	2.07229	0.00819155	-0.714942	0.477684	0.321229	0.0959358	0.0456745	0.971744	0.206409	0.0632675	0.983924	6	6	6	25.4	25.4	25.4	24.131	0	14.045	5922300000	61	22.5105	25.1462	22.574	22.5027	26.1732	25.3373	25.6705
Q6GPT8	Q6GPT8	gmds		GDP-mannose 4,6-dehydratase	-2.09028	1.01053	0.0196355	0.719432	0.27124	0.496923	-1.37085	0.590439	0.176699	-0.633257	0.261165	0.734554	-0.737595	0.301711	1	0.10769	0.069062	0.941644	-1.65244	1.10058	0.0797212	-1.13621	0.759978	0.442593	-0.44486	0.395664	0.961496	28	28	8	69.9	69.9	22	41.593	0	323.31	118680000000	493	29.3712	30.2565	28.9581	29.7508	30.5631	29.6547	28.3548
Q6GN74;Q7ZX98;A0A1L8F9T2	Q6GN74;Q7ZX98;A0A1L8F9T2	psmc6	Psmc6 protein (Fragment)	26S proteasome regulatory subunit P45-like	-2.45506	2.17764	0.000717949	0.722505	0.481093	0.423927	-1.73255	1.40874	0.0469734	-1.44253	0.768392	0.435049	-0.290018	0.109579	0.958817	1.88521	1.42007	0.0731504	-0.26105	0.118502	0.719839	0.270963	0.125546	0.886197	0.513337	0.220964	0.979859	22	22	1	65.6	65.6	7.7	44.579	0	323.31	42032000000	268	25.1186	28.2824	25.8608	27.0995	28.793	28.3559	28.1354
Q7ZX92	Q7ZX92	psmd14		26S Proteasome non-ATPase regulatory subunit 14	-3.33002	2.1791	0.00124444	0.73755	0.287875	0.485593	-2.59247	1.27872	0.0325493	-1.79062	0.970194	0.244861	-0.80185	0.285942	1	3.30282	1.58499	0.0156673	0.299905	0.0909078	0.745867	0.774175	0.228434	0.787473	1.58799	0.638166	0.580057	17	17	17	60.3	60.3	60.3	34.567	0	323.31	22083000000	121	22.5639	26.667	22.3618	25.3917	28.6269	27.0061	27.3439
A0A1L8FPX3;Q7ZWW5	A0A1L8FPX3;Q7ZWW5	abcf2	Abcf2-prov protein		-1.41571	1.71648	0.0105267	0.743968	0.801332	0.482164	-0.671742	0.635829	0.30366	-0.469003	0.195634	0.803498	-0.20274	0.0765127	0.977042	1.68771	1.68839	0.0602382	0.543364	0.419674	0.397883	1.11526	0.985087	0.363025	1.1939	0.639442	0.662163	20	20	20	36.4	36.4	36.4	69.473	0	56.546	5020900000	124	22.8701	24.6702	22.4146	23.6046	25.5274	24.9936	25.295
A0A1L8FLY7;Q8AVT0	A0A1L8FLY7;Q8AVT0	eno1		Enolase;Enolase-like superfamily	-5.8437	1.95125	0.00207407	0.752101	0.138478	0.633014	-5.0916	1.51329	0	-3.31601	0.825441	0.228857	-1.77559	0.316305	1	5.83197	1.688	0.00273	0.135013	0.0204983	0.921754	0.467124	0.0689366	0.919649	2.59288	0.500695	0.61271	42	4	4	87.8	8.1	8.1	47.372	0	204.79	121570000000	35	22.4617	29.7196	22.8586	23.2159	30.7203	31.6572	28.3433
A0A1L8HTP8	A0A1L8HTP8			Protein of unknown function DUF719	-2.21668	2.36322	0.0007	0.768551	0.806287	0.487331	-1.44813	1.48557	0.0547897	-1.08274	0.483125	0.586816	-0.365386	0.137144	0.938531	1.81288	1.71724	0.0467518	-0.254016	0.147586	0.691942	0.234505	0.11996	0.893488	0.785295	0.369823	0.90332	14	14	13	33.8	33.8	30.7	57.101	0	78.36	4092000000	62	22.5379	24.6756	22.2197	23.0868	25.2346	24.6709	24.6321
Q6IRR3	Q6IRR3	polr2c			-2.45608	2.07326	0.000622222	0.773889	0.602705	0.440302	-1.68219	1.21452	0.0565347	-1.68537	0.747162	0.401527	0.00318003	0.000970476	1	2.16007	1.75399	0.0259039	-0.278556	0.144093	0.682581	0.700307	0.476676	0.695092	0.617051	0.2718	0.963868	11	11	11	57.5	57.5	57.5	31.335	0	135.45	5308200000	67	22.2099	24.8683	23.2168	22.5383	25.8933	25.4022	24.5018
A0A1L8HN51	A0A1L8HN51	thop1			-2.9853	1.53356	0.000852713	0.784505	0.286068	0.482162	-2.2008	0.905219	0.0647633	-1.11559	0.392074	0.610406	-1.08521	0.352185	1	1.08846	0.715868	0.338355	-1.57785	0.989106	0.0926925	-0.985391	0.464433	0.647081	0.0485072	0.018934	0.997496	42	42	31	60.7	60.7	48.2	77.555	0	323.31	60436000000	529	26.5179	28.6563	26.7547	27.7247	29.4247	28.5699	26.9181
A0A1L8G0J5	A0A1L8G0J5			Poly-U binding splicing factor, half-pint	-2.13109	2.29846	0.000608696	0.792414	0.94909	0.509436	-1.33868	1.20167	0.0704996	-0.901532	0.478508	0.611804	-0.437145	0.213186	0.935271	1.33913	2.05728	0.0685663	-0.822674	1.59518	0.122416	-0.0617633	0.0545171	0.976436	0.330483	0.198289	0.977441	15	15	15	45.7	45.7	45.7	59.159	0	211.22	3042700000	58	22.7583	23.5976	22.7274	23.5462	25.0931	23.8857	24.3353
Q6PA71;A0A1L8HTX2;A0A1L8HLC2	Q6PA71;A0A1L8HTX2;A0A1L8HLC2	ppat	Amidophosphoribosyltransferase (ATase) (EC 2.4.2.14) (Glutamine phosphoribosylpyrophosphate amidotransferase)	Amidophosphoribosyltransferase	-2.43396	1.65526	0.00122941	0.793798	0.527591	0.44602	-1.64016	0.990558	0.0748893	-1.35068	0.578475	0.547015	-0.28949	0.103838	0.960467	1.81146	1.45017	0.0750484	-0.343962	0.197835	0.604588	-0.00128746	0.000558517	0.999222	0.530082	0.258949	0.972942	17	17	17	39.4	39.4	39.4	55.865	0	164.85	5153100000	109	22.9455	24.8174	22.6738	22.6607	26.1796	24.6603	24.2201
Q52KN0	Q52KN0	qdpr		Short-chain dehydrogenase/reductase SDR	-1.92012	0.87374	0.0268427	0.802654	0.244407	0.503663	-1.11747	0.340516	0.392105	0.0960178	0.0300265	0.955939	-1.21348	0.402513	1	-0.0151329	0.00775708	0.992658	-1.63177	1.15074	0.0783187	-1.1307	0.426453	0.644192	0.151018	0.101314	0.986833	10	10	7	63.1	63.1	46.9	25.507	0	323.31	22922000000	223	26.68	27.6451	26.5108	27.0309	27.9347	27.1815	25.1989
A0A1L8FTG7;Q5U4I6;Q3B8L6	A0A1L8FTG7	cpne3			-2.53368	1.94685	0.000571429	0.817557	0.378537	0.439452	-1.71612	0.922633	0.0766444	-1.48314	0.585782	0.538364	-0.232985	0.061371	0.981338	2.18664	1.38223	0.0602375	-0.161832	0.0594017	0.832175	0.37884	0.1254	0.878143	0.52505	0.154706	0.979458	18	17	17	39.2	39.2	39.2	59.307	0	134.82	8470500000	106	22.3575	25.4093	22.2588	24.6357	26.674	25.6505	25.4971
Q6GR36	Q6GR36	anxa5	Annexin	Annexin;Annexin A5	-2.23078	1.23457	0.00938957	0.833387	0.379228	0.443189	-1.39739	0.626099	0.163844	-0.489945	0.183631	0.809508	-0.907444	0.378159	1	0.25676	0.163449	0.874069	-1.65075	1.3081	0.0720178	-1.01571	0.664185	0.524735	-0.157015	0.0951514	0.987513	25	25	16	71.8	71.8	51.7	36.219	0	323.31	86425000000	453	28.4956	29.8164	28.1855	28.6758	29.8549	29.0235	27.6783
Q6GQK6	Q6GQK6	cryzl1			-3.47345	2.26577	0.00155556	0.837541	0.404227	0.43062	-2.63591	1.41071	0.0197536	-1.71487	0.593319	0.507041	-0.921035	0.266777	1	1.49816	1.10372	0.163555	-1.78336	1.17385	0.0718449	-1.15105	0.552713	0.557629	-0.189242	0.0565397	0.990949	17	17	17	64.1	64.1	64.1	38.597	0	190.67	16295000000	101	24.8702	27.0455	24.5762	24.7702	27.5456	26.9895	25.6514
A0A1L8FJ30	A0A1L8FJ30		Serine/threonine-protein phosphatase 2A 55 kDa regulatory subunit B	Protein phosphatase 2A regulatory subunit PR55	-2.22323	1.57127	0.00127381	0.841346	0.51181	0.449654	-1.38189	0.75833	0.132104	-1.41336	0.485653	0.575784	0.0314746	0.00800177	0.99848	1.74659	1.29598	0.101577	-0.287344	0.141835	0.682978	0.447433	0.217214	0.817024	0.447775	0.155514	0.978178	25	18	2	48.1	38.2	12.7	61.742	0	163.7	8686000000	125	23.0109	25.0938	22.7946	24.8082	26.6024	25.4127	24.7296
Q5M7D3;A0A1L8GF50	Q5M7D3;A0A1L8GF50	hsbp1	Hsbp1b protein	Heat shock factor binding 1	-3.273	2.29824	0.00147368	0.842232	0.309158	0.469657	-2.43077	1.3865	0.0269303	-2.82812	1.31261	0.194761	0.397358	0.101843	0.952741	3.18142	2.03549	0.0043	-0.152723	0.0462718	0.85698	0.829572	0.281242	0.770099	0.236514	0.0655355	0.982927	5	5	1	80.5	80.5	24.7	8.7767	0	132.31	9154700000	34	22.6203	25.7384	22.0552	23.0825	26.6993	26.1827	27.0864
Q7SZ23;Q90WM9	Q7SZ23;Q90WM9	gstm1	Gstm2-prov protein	Glutathione S-transferase, Mu class	-2.7272	1.64712	0.000894309	0.85198	0.392599	0.437752	-1.87522	0.908708	0.0748609	-1.19669	0.518016	0.580935	-0.678537	0.248762	0.971204	0.80748	0.498529	0.528999	-1.57023	1.02569	0.0897444	-0.933445	0.485947	0.645204	-0.305785	0.14581	0.991732	24	24	16	89.5	89.5	60.7	25.391	0	323.31	404200000000	526	30.3428	32.6966	30.1427	30.7334	32.1399	32.2054	30.4345
Q6NU90;A0A1L8HTP1	Q6NU90;A0A1L8HTP1	lap3		Peptidase M17, leucine aminopeptidase;Peptidase M17, leucine aminopeptidase/peptidase B	-1.92672	1.04169	0.0204051	0.852062	0.400082	0.431946	-1.07466	0.524087	0.242165	-0.379711	0.158217	0.856128	-0.694951	0.32849	1	0.206138	0.159048	0.883605	-1.37999	1.03383	0.097811	-0.740217	0.592253	0.645758	-0.0940075	0.0777908	0.986479	40	40	40	75.6	75.6	75.6	53.479	0	323.31	285550000000	775	30.653	31.3185	30.1774	30.7253	31.2316	31.1662	29.6464
A0A1L8GQX2;P42119;P42121	A0A1L8GQX2;P42119;P42121	ldhb	L-lactate dehydrogenase B chain (LDH-B) (EC 1.1.1.27)	L-lactate dehydrogenase;L-lactate/malate dehydrogenase	-2.46333	1.0972	0.0100314	0.859445	0.350212	0.451173	-1.60389	0.70028	0.131326	-1.06821	0.365398	0.610368	-0.535679	0.18008	0.930607	0.472188	0.262701	0.765019	-1.62712	0.939075	0.0946184	-0.989453	0.653094	0.539326	-0.509793	0.265281	0.97018	23	23	2	59.9	59.9	4.8	36.417	0	323.31	906840000000	719	31.5161	33.4029	31.6724	32.57	33.3996	33.1015	31.0001
A0A1L8GZX1;REV__A0A1L8FEE5	A0A1L8GZX1	vps13c		Vacuolar protein sorting-associated protein 13	-1.83235	0.948977	0.0252843	0.860172	0.416497	0.420615	-0.97218	0.823438	0.164804	-0.846846	0.359436	0.631574	-0.125334	0.0461501	0.986232	1.87863	1.4358	0.0718339	0.333009	0.119866	0.696503	1.0119	0.762299	0.475015	1.02049	0.44896	0.822998	49	49	49	15.5	15.5	15.5	419.13	0	148.6	7383500000	111	22.7135	25.0525	23.0717	24.8976	26.6067	25.0089	26.1478
Q7ZTM0	Q7ZTM0	cct5	Cct5-prov protein	Chaperone tailless complex polypeptide 1 (TCP-1);Chaperonin Cpn60/TCP-1 family;T-complex protein 1, epsilon subunit	-2.01405	0.935618	0.0236464	0.896747	0.3773	0.436832	-1.1173	0.404831	0.319957	-0.683228	0.223783	0.759779	-0.434071	0.140596	0.923308	0.250881	0.138519	0.88085	-1.42959	1.12127	0.0888174	-0.737882	0.435409	0.708173	-0.352107	0.216763	0.975082	39	39	12	76	76	36.4	59.587	0	323.31	158820000000	558	28.7799	29.9005	29.0182	29.6958	30.7191	29.7405	27.8047
Q66KU9	Q66KU9	lsm6		Sm-like protein Lsm6/SmF	-4.2197	1.94148	0.00119149	0.896866	0.23963	0.500066	-3.32283	1.45749	0.00674419	-3.00956	1.12251	0.213031	-0.313267	0.0655951	0.978008	3.26643	1.35735	0.0279125	-0.564912	0.131983	0.627843	-0.0518894	0.0102441	0.994678	0.197929	0.0401889	0.986787	5	5	5	55	55	55	9.1275	0	6.6804	27302000000	30	22.2187	27.3622	22.4229	25.552	28.3059	27.904	26.9365
Q0D261	Q0D261	ubl4a	Ubiquitin-like protein 4A	Ubiquitin	-2.90557	2.62485	0.00175	0.897964	0.814454	0.514025	-2.00761	1.57866	0.0266718	-1.13003	0.63288	0.557356	-0.877578	0.477864	1	2.77295	2.11695	0.00574	-0.00120354	0.000555098	0.999448	0.72437	0.396587	0.720445	1.7111	1.08618	0.327649	9	9	5	70.3	70.3	50.7	16.59	0	82.192	6571300000	82	22.4604	24.9627	22.4839	22.5695	26.3915	24.9134	25.9215
Q5I000	Q5I000	phf5a		PHF5-like	-1.18728	0.962726	0.0391079	0.898588	0.556858	0.462724	-0.288696	0.260404	0.658523	-1.26373	0.996162	0.36362	0.975036	0.597609	1	1.84235	3.49721	0.00266341	0.456065	0.252595	0.522426	1.56288	1.7574	0.119177	0.510217	0.452206	0.917869	7	7	7	63.6	63.6	63.6	12.405	0	20.474	2131900000	54	22.7117	22.6506	22.49	22.608	24.1971	24.2472	25.1925
Q7ZTL5;A0A1L8HCN3	Q7ZTL5;A0A1L8HCN3	cct8	Cct8-prov protein	Chaperone tailless complex polypeptide 1 (TCP-1);Chaperonin Cpn60/TCP-1 family;T-complex protein 1, theta subunit	-2.41011	1.11923	0.010232	0.899327	0.447469	0.432642	-1.51079	0.595094	0.166008	-0.814465	0.257195	0.715124	-0.696322	0.257414	0.97169	0.687192	0.362878	0.640365	-1.38523	1.03872	0.0973291	-0.687945	0.41625	0.719524	-0.0441923	0.0202686	0.998578	43	43	21	78.4	78.4	43.2	59.359	0	323.31	181550000000	826	28.3198	30.1394	28.6309	29.4746	31.0363	30.1403	27.7845
Q5HZQ7;A0A1L8F844	Q5HZQ7;A0A1L8F844	snrpd2		Small nuclear ribonucleoprotein Sm D2	-1.18815	0.824264	0.0453661	0.909113	0.541167	0.465091	-0.279032	0.108867	0.763918	0.223794	0.101777	0.918553	-0.502827	0.236075	0.952217	-0.144142	0.127349	0.905278	-1.02793	1.61381	0.0896574	-0.313107	0.201243	0.852808	0.14914	0.19038	0.987891	14	14	14	71.2	71.2	71.2	13.541	0	323.31	29954000000	225	27.2111	27.6722	27.3827	27.8688	27.9404	27.5662	26.2176
A0A1L8HCP8	A0A1L8HCP8			Short-chain dehydrogenase/reductase SDR	-3.07705	1.56521	0.00092437	0.91085	0.268768	0.483459	-2.1662	0.773633	0.0854595	-1.18643	0.402182	0.611056	-0.979773	0.252303	0.987307	0.694478	0.452502	0.588026	-2.06168	1.22643	0.0683148	-1.34696	0.527437	0.540619	-0.420052	0.168035	0.977683	24	24	6	87	87	23.5	30.198	0	323.31	77394000000	282	27.6202	29.7482	27.7579	28.2443	29.6918	29.2874	27.5955
A0A1L8HG76	A0A1L8HG76	cct6a		Chaperone tailless complex polypeptide 1 (TCP-1);Chaperonin Cpn60/TCP-1 family;T-complex protein 1, zeta subunit	-2.2139	0.969476	0.0201821	0.912457	0.396784	0.422458	-1.30144	0.489089	0.229267	-0.730934	0.235877	0.740123	-0.570505	0.204684	0.943556	0.424265	0.220952	0.807206	-1.4578	1.01366	0.0947648	-0.746103	0.464357	0.693798	-0.2247	0.126267	0.990131	31	31	11	71.9	71.9	26.4	57.686	0	323.31	124430000000	508	28.2205	29.6772	28.4719	29.2504	30.5546	29.5844	27.3504
Q6GMZ1;A0A1L8GN27	Q6GMZ1;A0A1L8GN27	rtca		RNA 3'-terminal phosphate cyclase;RNA 3'-terminal phosphate cyclase type 1	-2.6191	1.18015	0.00760369	0.920965	0.265599	0.483462	-1.69814	0.636773	0.142903	-0.739272	0.312845	0.674833	-0.958866	0.313533	1	0.451198	0.288958	0.755595	-1.92464	0.907671	0.0892211	-1.0506	0.470527	0.632712	-0.216805	0.114965	0.989166	18	18	18	57.5	57.5	57.5	37.823	0	205.91	15334000000	204	26.0165	26.8036	25.01	27.1649	27.6228	26.7609	25.4979
A0A1L8GTF7;Q92122;A0A1L8GTD6	A0A1L8GTF7;Q92122;A0A1L8GTD6	pkm	Pyruvate kinase PKM (EC 2.7.1.40) (Cytosolic thyroid hormone-binding protein) (CTHBP)	Pyruvate kinase	-2.55379	1.15072	0.008931	0.927163	0.355765	0.441309	-1.62663	0.637196	0.145586	-1.0722	0.355537	0.611821	-0.554422	0.169897	0.920531	0.561085	0.311305	0.709903	-1.63318	0.991238	0.0906023	-0.926592	0.515671	0.629346	-0.426344	0.210492	0.971663	52	52	19	86.9	86.9	34.3	57.525	0	323.31	768810000000	1492	30.9278	32.8266	31.2374	31.9592	32.9657	32.9954	30.4059
A0A1L8H210;Q05AW8;A0A1L8HSJ0;A0A1L8HSK6;A0A1L8HSI6	A0A1L8H210	atp6v1b1		ATPase, V1 complex, subunit B;V-type ATP synthase regulatory subunit B/beta	-2.5205	1.0935	0.0101912	0.956752	0.311283	0.469798	-1.56375	0.500818	0.201919	-0.628641	0.189874	0.79777	-0.93511	0.279225	1	0.271308	0.128174	0.881463	-1.93187	1.26744	0.0684549	-1.16856	0.521665	0.578259	-0.28148	0.141646	0.99263	32	32	1	67.5	67.5	2.3	56.441	0	323.31	50032000000	391	27.122	28.6443	27.2141	28.1287	29.1728	28.395	25.9921
A0A1L8FCQ5	A0A1L8FCQ5	tagln2	Transgelin	Smooth muscle protein/calponin;Transgelin-2	-1.52906	0.75535	0.0410432	0.95785	0.409709	0.428878	-0.571209	0.172871	0.645027	0.19063	0.0612124	0.940871	-0.761839	0.277714	0.986624	-0.0662751	0.0323881	0.969814	-1.28671	1.32151	0.0831328	-0.521835	0.242355	0.804624	0.197212	0.141356	0.988885	15	7	7	87.3	47.2	47.2	21.79	0	323.31	28770000000	154	26.6686	27.9076	26.9659	27.4943	28.1962	27.4249	25.3052
Q4V7N8	Q4V7N8	ciapin1	Anamorsin (Cytokine-induced apoptosis inhibitor 1) (Fe-S cluster assembly protein DRE2 homolog)	Anamorsin	-1.86035	1.05882	0.0209136	0.972185	0.260649	0.485071	-0.888167	0.232821	0.536854	-0.102617	0.0317034	0.953104	-0.78555	0.185363	0.947618	0.0857024	0.051675	0.955544	-1.47244	1.01061	0.0948608	-0.664433	0.196895	0.805586	0.0457129	0.0195376	0.997012	17	17	2	61.4	61.4	5.8	33.095	0	323.31	26726000000	246	26.8515	27.0527	26.1915	28.1994	27.9747	26.8604	26.1642
A0A1L8G1Y2;Q9W791;Q6NTQ5	A0A1L8G1Y2;Q9W791;Q6NTQ5	tcp1;tcp1-A-prov	Tcp1-A-prov protein	Chaperone tailless complex polypeptide 1 (TCP-1);Chaperonin Cpn60/TCP-1 family;T-complex protein 1, alpha subunit	-2.17698	0.955527	0.0214	0.978645	0.437756	0.444411	-1.19833	0.456809	0.265765	-0.765105	0.252104	0.719775	-0.433225	0.152782	0.918071	0.280896	0.136069	0.877387	-1.5622	1.0417	0.0888598	-0.786492	0.498317	0.666127	-0.40242	0.237764	0.977869	40	40	8	70.1	70.1	14.6	60.098	0	323.31	140630000000	692	28.5047	30.1413	28.8589	29.7451	30.5867	29.8945	27.5953
Q498I1;Q7ZX89	Q498I1;Q7ZX89	grhpr.2			-2.51508	1.23039	0.0066723	1.00208	0.41904	0.435286	-1.513	0.621223	0.157491	-0.937071	0.335018	0.633572	-0.575933	0.19277	0.944078	0.322135	0.192094	0.844044	-1.83915	1.28702	0.0686298	-1.05378	0.649232	0.521923	-0.530365	0.322829	0.958761	26	26	1	79	79	2.4	36.05	0	323.31	523910000000	766	30.9146	32.5002	31.0918	31.3132	32.6465	32.0818	30.1546
Q5PQ01;A0A1L8H9V0	Q5PQ01;A0A1L8H9V0	pip4k2c;pip5k2c	Phosphatidylinositol 5-phosphate 4-kinase type-2 gamma (EC 2.7.1.149) (Phosphatidylinositol 5-phosphate 4-kinase type II gamma) (PI(5)P 4-kinase type II gamma) (PIP4KII-gamma)	Phosphatidylinositol-4-phosphate 5-kinase	-2.1021	1.08313	0.0159451	1.00623	0.379504	0.419713	-1.09587	0.363802	0.370189	-0.648018	0.18574	0.799055	-0.447849	0.112403	0.947641	0.151375	0.0738362	0.93164	-2.14044	1.21788	0.0680568	-0.958639	0.389367	0.69532	-0.540253	0.203278	0.981844	15	15	5	45.1	45.1	20.5	47.651	0	121.26	12122000000	146	25.5427	26.7113	24.8964	26.3264	26.9084	26.564	24.2084
Q7ZXJ2;A0A1L8HLT0;A0A1L8HUH9	Q7ZXJ2;A0A1L8HLT0	znf330;noa36-pending	Noa36-pending protein (Noa36-pending-prov protein) (Zinc-finger protein NOA 36)	Zinc finger protein NOA36	-1.26026	0.962559	0.0368708	1.01602	1.15319	0.492254	-0.244244	0.120262	0.763896	0.230756	0.107953	0.914159	-0.475	0.323626	0.97417	0.0185223	0.0106316	0.99145	-0.819577	1.5594	0.125463	0.0639095	0.0693204	0.972055	0.501139	0.79882	0.860657	8	8	8	31.3	31.3	31.3	35.302	0	40.128	3375600000	68	23.7461	24.0563	23.9253	24.4167	25.0831	23.7503	22.5814
A0A1L8HTQ5	A0A1L8HTQ5		Ubiquitin carboxyl-terminal hydrolase (EC 3.4.19.12)	Ubiquitin carboxyl-terminal hydrolase L1	-1.47119	0.75244	0.0423719	1.0306	0.469569	0.445803	-0.440598	0.14801	0.685982	0.157335	0.0519693	0.944854	-0.597932	0.219222	0.949996	-0.19201	0.119284	0.903363	-1.33844	1.14709	0.091893	-0.513155	0.277468	0.790306	0.0383525	0.0230448	0.999404	12	12	7	52.4	52.4	30.6	28.013	0	323.31	93865000000	299	28.702	29.7444	28.6339	29.6276	29.8937	29.0929	27.4965
P50143;A0A1L8F4Y5;A0A1L8F4X5;A0A1L8EKF6	P50143;A0A1L8F4Y5	cct3	T-complex protein 1 subunit gamma	Chaperone tailless complex polypeptide 1 (TCP-1);Chaperonin Cpn60/TCP-1 family;T-complex protein 1, gamma subunit	-2.39622	1.00813	0.0160898	1.04083	0.419063	0.44065	-1.35539	0.485952	0.225716	-0.89407	0.272907	0.682464	-0.461316	0.140693	0.92001	0.441712	0.205338	0.813341	-1.61607	0.956185	0.0937389	-0.780885	0.409603	0.71102	-0.37098	0.17241	0.976234	53	53	53	76.4	76.4	76.4	60.636	0	323.31	196000000000	946	28.5987	30.4205	28.8262	30.1904	31.0741	30.4354	27.8507
A0A1L8GNT8;Q7ZY16	A0A1L8GNT8;Q7ZY16	adsl	Adenylosuccinate lyase (ASL) (EC 4.3.2.2) (Adenylosuccinase)	Adenylosuccinate lyase;Fumarate lyase family	-3.34599	0.92639	0.0146029	1.04173	0.275727	0.467527	-2.30427	0.557267	0.145261	-1.84831	0.389599	0.59122	-0.455956	0.0902121	0.957339	0.820709	0.217435	0.742836	-2.19516	0.86995	0.0859276	-1.46852	0.469534	0.572601	-0.94316	0.277571	0.932835	37	37	37	76.9	76.9	76.9	57.146	0	323.31	69923000000	423	25.8253	28.9598	26.236	28.2779	29.7663	29.2768	24.2579
A0A1L8H000;A0A1L8GZW7	A0A1L8H000;A0A1L8GZW7		Pyruvate kinase (EC 2.7.1.40)	Pyruvate kinase	-2.66643	1.17127	0.00763889	1.04993	0.401596	0.433574	-1.61651	0.584576	0.16278	-1.05946	0.341434	0.619596	-0.557048	0.167286	0.920219	0.60175	0.296484	0.709705	-1.71673	1.02513	0.0834355	-0.879175	0.428665	0.678177	-0.373569	0.1728	0.976759	50	21	4	82.5	35.3	7.4	57.325	0	323.31	352290000000	882	29.6792	31.7434	29.6783	30.6422	31.9584	31.7201	28.9788
Q5M9B5;Q3B8L8;A0A1L8FCB7	Q5M9B5;Q3B8L8;A0A1L8FCB7	naxe;AIBP;APOA1BP	NAD(P)H-hydrate epimerase (EC 5.1.99.6) (Apolipoprotein A-I-binding protein) (AI-BP) (NAD(P)HX epimerase)	YjeF N-terminal domain-containing protein, eukaryotes	-2.44041	1.63406	0.00151773	1.0553	0.62978	0.491622	-1.38511	0.650386	0.157209	-0.465334	0.162137	0.836295	-0.919772	0.361559	1	0.38469	0.244988	0.804246	-1.93429	1.80807	0.0472768	-0.82742	0.552384	0.634694	-0.339131	0.126261	0.993991	10	10	10	52.8	52.8	52.8	31.122	0	304.31	9445100000	105	24.8005	26.4394	24.6398	25.3158	26.6541	25.8445	24.3118
Q7SZ19;A0A1L8HUR5;Q7ZY99;Q6DDD9	Q7SZ19;A0A1L8HUR5;Q7ZY99;Q6DDD9	anxa5	Annexin	Annexin;Annexin A5	-2.13105	1.01154	0.0187003	1.06448	0.403013	0.432179	-1.06657	0.382896	0.350849	-0.249421	0.0824661	0.931578	-0.817147	0.291666	1	0.0420256	0.0233955	0.978237	-1.76647	1.24582	0.0716771	-0.902625	0.49043	0.645413	-0.132215	0.0851371	0.983201	24	16	16	77	54.4	54.4	35.59	0	323.31	69367000000	304	28.4979	29.5874	28.5482	28.6936	29.6846	29.0835	27.2449
Q6GNY0;A0A1L8GE59;O42242	Q6GNY0;A0A1L8GE59;O42242	ntf2	Nuclear transport factor 2 (NTF-2) (p10)		-3.55002	2.12809	0.00133333	1.0661	0.620267	0.489518	-2.48392	1.17724	0.0433227	-0.66759	0.238152	0.75066	-1.81633	0.84886	1	2.94546	1.07669	0.0783696	-0.558182	0.158103	0.594653	0.625201	0.171211	0.824764	2.34903	0.840566	0.359682	5	5	2	56.7	56.7	18.9	14.491	0	323.31	14640000000	96	22.3962	27.566	22.6439	22.2899	27.2404	26.973	24.8658
Q7ZWW1;A0A1L8HBC0;Q6GM47;A0A1L8GB84;A0A1L8F6X6	Q7ZWW1;A0A1L8HBC0;Q6GM47;A0A1L8GB84;A0A1L8F6X6	rab6a;rab6b	Rab6-prov protein	Small GTPase superfamily	-2.40126	2.11501	0.000629213	1.06661	0.835017	0.519681	-1.33465	0.759187	0.134348	-0.825296	0.329997	0.6509	-0.509357	0.184205	0.929432	1.75039	1.54749	0.0681975	-0.294477	0.252074	0.59469	0.408903	0.221998	0.822488	0.73188	0.336808	0.915011	8	8	8	43.8	43.8	43.8	23.445	0	22.125	4319600000	29	22.3552	24.3608	22.9566	22.4595	25.9516	24.1678	24.5502
Q6INF5;Q91675;Q91728	Q6INF5;Q91675;Q91728	xlZPC	Zona pellucida C glycoprotein		-2.81777	1.31937	0.00245424	1.0699	0.378419	0.432374	-1.74788	0.661057	0.132326	-1.55544	0.481268	0.57415	-0.192436	0.0434521	0.98479	0.716268	0.410223	0.610945	-2.02135	1.02133	0.077754	-0.902895	0.399895	0.695911	-0.893831	0.31147	0.920537	13	13	9	37.5	37.5	30.2	41.589	0	149.33	19486000000	131	24.8843	26.635	25.771	27.1816	28.048	26.7053	25.2874
A0A1L8GPL1;Q498I6	A0A1L8GPL1;Q498I6	uroc1		Urocanase	-3.4458	1.49541	0.000940171	1.07432	0.309857	0.456158	-2.37148	0.820803	0.0735967	-1.38911	0.448786	0.589973	-0.982372	0.252265	0.99376	1.1734	0.684666	0.334272	-1.94841	0.950047	0.0834631	-1.06892	0.389763	0.67788	-0.139475	0.047329	0.986944	45	45	45	62.8	62.8	62.8	74.732	0	323.31	82105000000	511	27.5839	28.8454	26.3273	28.4956	29.8745	29.2633	27.1973
Q7ZYM9;Q92139	Q7ZYM9;Q92139	PP2A	Phosphorylase phosphatase (EC 3.1.3.17)		-3.46315	2.38607	0.002	1.07747	0.576997	0.481614	-2.38568	1.63686	0.0142213	-2.40788	0.907033	0.228589	0.0221925	0.00526509	0.997343	2.29758	1.35075	0.0590281	-1.05818	0.426919	0.284927	-0.0303168	0.00934627	0.998947	0.0534716	0.0135614	0.997559	33	3	3	62.3	10.7	10.7	65.524	0	206.64	11614000000	94	22.9496	26.6707	23.1264	25.0376	27.3458	26.7092	26.2596
Q5XHE2	Q5XHE2	uchl3	Ubiquitin carboxyl-terminal hydrolase (EC 3.4.19.12)		-2.91207	1.17354	0.0061561	1.07922	0.280178	0.470853	-1.83285	0.472512	0.201275	-0.783649	0.212556	0.759514	-1.0492	0.246008	0.981135	0.80529	0.329465	0.64164	-1.78177	0.903173	0.0937171	-1.0181	0.266969	0.761059	0.0990076	0.0333497	0.996224	23	23	18	77	77	62.6	26.17	0	323.31	79506000000	415	26.3349	29.3055	27.0274	28.1335	29.7968	29.0827	26.1288
A0A1L8HYG8;Q640D3	A0A1L8HYG8;Q640D3	psat1	Phosphoserine aminotransferase (EC 2.6.1.52)	Phosphoserine aminotransferase	-2.66677	1.23736	0.00542772	1.1021	0.352848	0.427898	-1.56468	0.551485	0.176379	-0.708148	0.26968	0.716481	-0.856529	0.272925	1	0.360643	0.248422	0.808977	-2.15932	1.18891	0.0682745	-1.18644	0.495142	0.591371	-0.273885	0.185737	0.983146	21	21	12	61.2	61.2	33.9	40.233	0	323.31	24845000000	274	26.4654	27.4511	26.3978	26.7292	28.1164	27.2418	25.5956
Q7ZTK9	Q7ZTK9	got1;xr406	Aspartate aminotransferase (EC 2.6.1.1)	Aspartate/other aminotransferase	-2.66847	1.00005	0.0147051	1.12325	0.360766	0.423078	-1.54522	0.531358	0.188939	-0.961713	0.306822	0.650117	-0.583509	0.175934	0.939471	0.229025	0.10195	0.904432	-2.11069	1.05856	0.0721306	-1.18657	0.614864	0.504588	-0.651878	0.368158	0.915424	33	33	33	77.6	77.6	77.6	46.07	0	323.31	109770000000	379	28.4058	30.0989	28.4029	28.9524	30.2219	29.6558	27.0555
A0A1L8EYN7;Q7ZTN8	A0A1L8EYN7;Q7ZTN8	cops3;csn3	COP9 signalosome complex subunit 3 (Signalosome subunit 3)		-2.43905	1.35976	0.00377143	1.12758	0.52697	0.471331	-1.31147	0.536749	0.20593	-0.93762	0.327118	0.639574	-0.373851	0.111453	0.952571	0.576103	0.327406	0.695146	-1.49067	1.12792	0.0852049	-0.59872	0.28364	0.77559	-0.504964	0.186252	0.971961	18	18	3	50.4	50.4	9	47.795	0	323.31	11876000000	128	24.1844	26.2448	24.8324	26.2258	27.0568	25.9961	24.4683
Q5HZM2;A0A1L8HWF0	Q5HZM2;A0A1L8HWF0	sgta			-1.79768	3.06272	0.000788732	1.13102	1.66967	0.468329	-0.666659	0.721373	0.273978	-0.446067	0.297153	0.759381	-0.220592	0.124045	0.959079	1.48143	2.13743	0.0463204	-0.316722	0.358158	0.531778	0.922656	1.14265	0.387791	1.0913	1.10657	0.463033	10	6	6	34.4	24.2	24.2	32.773	0	58.488	2230200000	54	22.5456	23.8928	22.6098	22.4344	24.1699	24.2395	24.2122
A9ULW7;A0A1L8HW70	A9ULW7	fnta			-3.859	1.7341	0.000777778	1.16762	0.524345	0.481841	-2.69138	1.0523	0.0501006	-1.65583	0.423494	0.592348	-1.03555	0.262701	1	1.82553	0.801317	0.214931	-1.81869	0.888545	0.0939817	-0.739148	0.28287	0.767282	0.145072	0.0335301	0.996124	27	27	8	61.7	61.7	20.6	44.71	0	323.31	27998000000	189	25.1015	27.6151	23.8099	24.7976	28.5722	27.158	24.947
Q7ZY52	Q7ZY52	gapdh	Glyceraldehyde-3-phosphate dehydrogenase (EC 1.2.1.12)	Glyceraldehyde/Erythrose phosphate dehydrogenase family;Glyceraldehyde-3-phosphate dehydrogenase, type I	-2.60862	1.44767	0.0013375	1.16793	0.523136	0.478712	-1.44068	0.634349	0.157093	-0.968803	0.422054	0.609367	-0.471882	0.169416	0.925928	0.503723	0.317026	0.721099	-1.74423	1.17948	0.072701	-0.801138	0.430895	0.694705	-0.378678	0.233504	0.973009	31	31	8	92.8	92.8	27.3	35.835	0	323.31	912440000000	1171	31.551	33.7121	32.0778	32.0334	33.1209	33.4463	31.4265
Q6AZG9	Q6AZG9	tpd52l2;tpd52l2-prov	Tpd52l2-prov protein	Tumour protein D52	-3.35683	2.72901	0.0028	1.17188	1.09573	0.490064	-2.18495	1.63512	0.0183086	-1.25541	0.557658	0.571997	-0.929548	0.408484	1	2.92805	1.95783	0.0077791	-0.518655	0.241358	0.513908	0.861866	0.463122	0.665992	1.74228	0.844898	0.415188	13	13	8	53.6	53.6	31.2	24.548	0	119.68	10510000000	106	22.6569	25.7458	22.9968	22.7004	27.1504	26.027	25.8292
Q498H2	Q498H2			Glutathione S-transferase, alpha class	-3.52205	1.73928	0.000691358	1.17685	0.442016	0.439521	-2.34521	0.943322	0.0590854	-1.52199	0.601285	0.519	-0.823215	0.263209	0.970665	1.09218	0.541311	0.428488	-2.21029	1.10739	0.0710428	-1.18193	0.461583	0.613962	-0.35128	0.136151	0.992557	12	12	1	48.2	48.2	4.1	25.646	0	29.968	27234000000	120	24.9691	28.2811	25.5736	26.4478	28.3234	27.7815	25.6561
Q6PAB5;A0A1L8GQM4	Q6PAB5;A0A1L8GQM4	akr1b1		Aldo/keto reductase	-2.09966	1.11131	0.0146394	1.17829	0.487822	0.45508	-0.921365	0.335839	0.421956	-0.33862	0.120175	0.900766	-0.582745	0.198745	0.939841	0.294693	0.207238	0.843726	-1.47164	1.13576	0.0853033	-0.502808	0.24648	0.804293	0.0337453	0.0199969	0.99846	27	27	27	63.2	63.2	63.2	36.063	0	323.31	174490000000	624	29.2772	30.5168	29.2912	29.656	30.8076	30.0682	28.5996
Q6DJK7;A0A1L8FXP4;A0A1L8GF31;Q66IY7;A0A1L8FWS0;Q6DDU8	Q6DJK7;A0A1L8FXP4	fignl1	Fidgetin-like protein 1 (EC 3.6.4.-)		-2.19592	0.773707	0.0295394	1.17845	0.413933	0.447823	-1.01747	0.260474	0.490739	-0.424378	0.0957641	0.899255	-0.593089	0.151268	0.924574	0.173868	0.0507557	0.941852	-1.95545	0.987278	0.0797756	-0.624504	0.233389	0.796074	-0.0761194	0.0262164	1	33	33	5	59.1	59.1	13.1	49.282	0	253.28	19065000000	244	25.2094	26.6468	24.8695	26.8865	27.7486	26.8256	22.8697
A0A1L8G0L3;Q6PAB3	A0A1L8G0L3;Q6PAB3	mdh1	Malate dehydrogenase, cytoplasmic (EC 1.1.1.37) (Cytosolic malate dehydrogenase)	L-lactate/malate dehydrogenase;Malate dehydrogenase, NAD-dependent, cytosolic;Malate dehydrogenase, type 2	-2.04517	0.866557	0.0252486	1.18787	0.527093	0.482699	-0.857293	0.278917	0.490349	-0.615438	0.198652	0.793026	-0.241856	0.0807296	0.974593	0.0431757	0.0171263	0.981916	-1.64715	1.11227	0.0790201	-0.67881	0.360685	0.742506	-0.48442	0.321792	0.959665	22	22	7	57.5	57.5	26.3	36.425	0	323.31	421300000000	625	30.5973	32.3808	30.9446	32.1042	32.4358	32.3789	29.3599
Q66J16;A0A1L8I1H2	Q66J16;A0A1L8I1H2	aldh7a1			-2.36264	1.16579	0.0102243	1.18868	0.470516	0.4624	-1.17396	0.449593	0.27341	-0.19394	0.0679852	0.939026	-0.980022	0.390501	1	0.075778	0.0474596	0.960397	-1.96621	1.42033	0.0616982	-0.976082	0.570463	0.589887	-0.0422902	0.0306458	1	28	28	12	65.8	65.8	34.2	55.139	0	323.31	75932000000	556	28.8906	29.166	28.1546	28.5795	29.6938	28.848	27.32
A0A1L8HMU9	A0A1L8HMU9	eef2.1			-2.31423	0.912663	0.0220073	1.20134	0.490651	0.463762	-1.1129	0.324783	0.401986	-0.533503	0.138179	0.852897	-0.579394	0.171091	0.924617	0.399085	0.151227	0.855007	-1.57843	1.01816	0.0906292	-0.581305	0.244809	0.794728	-0.0522747	0.0205449	0.999423	65	65	15	72.5	72.5	18.4	94.118	0	323.31	146190000000	744	28.241	29.9972	27.948	29.7514	30.9041	29.8097	26.8983
Q6DJH7;A0A1L8H076;A0A1L8GT45	Q6DJH7;A0A1L8H076;A0A1L8GT45	sord	Sord-prov protein		-2.9557	1.24485	0.00323871	1.20276	0.455212	0.463827	-1.75294	0.614445	0.145502	-1.21359	0.351604	0.610888	-0.539348	0.143505	0.912191	0.886672	0.411444	0.562091	-2.04768	0.974597	0.0787855	-0.796865	0.330548	0.745015	-0.253113	0.0873401	0.987528	23	23	23	62.8	62.8	62.8	38.746	0	235.13	23225000000	209	24.682	27.1755	25.4907	26.7455	28.2593	27.2836	24.7244
A0A1L8G769	A0A1L8G769	mdh1	Malate dehydrogenase (EC 1.1.1.37)	L-lactate/malate dehydrogenase;Malate dehydrogenase, NAD-dependent, cytosolic;Malate dehydrogenase, type 2	-2.13463	0.869727	0.0250701	1.20778	0.506952	0.473635	-0.926844	0.289368	0.469632	-0.583127	0.173694	0.804126	-0.343717	0.10876	0.955388	0.19513	0.075797	0.918718	-1.6026	1.0157	0.0893084	-0.602611	0.287973	0.774013	-0.305875	0.161794	0.983831	19	4	4	53.9	19.8	19.8	36.379	0	323.31	140270000000	238	28.732	30.8479	29.0952	29.8551	30.6493	30.701	27.4375
Q58E92;A0A1L8F379	Q58E92	sh3bgrl	SH3 domain-binding glutamic acid-rich-like protein	SH3-binding, glutamic acid-rich protein	-1.97214	0.913601	0.024736	1.20783	0.460614	0.46474	-0.764311	0.268362	0.517643	0.212073	0.0753887	0.932603	-0.976384	0.387161	1	-0.181534	0.105091	0.904	-1.9441	1.15198	0.072433	-0.881943	0.438565	0.675845	0.0962906	0.0616652	0.987265	7	7	7	57.3	57.3	57.3	13.105	0	87.07	8693000000	117	25.9967	26.4421	25.0628	26.5414	26.7068	25.9636	24.2757
Q6GPY3;A0A1L8GJS1	Q6GPY3;A0A1L8GJS1	prdx5			-2.14423	0.962829	0.0213337	1.21345	0.50937	0.477732	-0.93078	0.28979	0.470155	-0.0169425	0.00466732	0.994072	-0.913837	0.333178	1	0.297285	0.140744	0.875695	-1.52882	1.22025	0.0781087	-0.51041	0.232498	0.804898	0.356412	0.245131	0.972512	13	13	8	65.6	65.6	50.3	20.066	0	84.691	54033000000	322	27.1481	28.3906	27.1288	28.0891	29.0742	28.2737	25.8456
Q7ZYH7;A0A1L8F302	Q7ZYH7;A0A1L8F302		Phosphoglycerate kinase (EC 2.7.2.3)	Phosphoglycerate kinase	-2.04751	0.967275	0.0219404	1.21347	0.574089	0.501049	-0.834041	0.303219	0.47028	-0.280489	0.0890356	0.917861	-0.553552	0.208067	0.945678	0.0500197	0.0234558	0.978851	-1.64722	1.19054	0.0760931	-0.651507	0.38134	0.748782	-0.148265	0.0872247	0.984016	33	33	10	81.3	81.3	32.9	44.653	0	323.31	482930000000	793	30.5467	32.34	30.9881	31.3828	32.0485	31.894	29.5096
B7ZQB4;Q91594	B7ZQB4;Q91594	CNBP	CNBP protein		-1.14193	0.7284	0.0558153	1.21361	0.699203	0.501	0.0716848	0.0281018	0.935906	0.763565	0.485738	0.612543	-0.69188	0.378497	1	-0.668907	0.904576	0.425799	-1.51747	1.52712	0.0689994	-0.493137	0.355473	0.769588	0.15837	0.224345	0.990289	11	11	1	58.4	58.4	7.3	19.41	0	309.54	16560000000	247	27.3757	26.9566	26.7466	27.4506	26.989	26.6969	25.4811
Q6DFJ1	Q6DFJ1	gbe1;gbe1-prov	Gbe1-prov protein	1,4-alpha-glucan-branching enzyme	-2.66494	0.95089	0.0164699	1.22695	0.445177	0.45867	-1.43798	0.420938	0.265849	-0.8951	0.23184	0.725645	-0.542884	0.150344	0.923729	0.592014	0.208909	0.77849	-1.81664	0.908725	0.0923842	-0.844083	0.315827	0.742409	-0.225963	0.0821526	0.989345	28	28	3	49	49	6.5	79.351	0	323.31	20294000000	244	24.5679	27.0068	25.1095	26.7348	28.2528	27.0817	23.7637
Q3KPS0	Q3KPS0	txndc17		Protein of unknown function DUF953, thioredoxin-like	-2.17206	0.897519	0.0236	1.23204	0.379937	0.436546	-0.94003	0.244732	0.518038	0.190948	0.0560466	0.937841	-1.13098	0.34888	1	0.316367	0.13942	0.875259	-1.73987	0.902319	0.0946304	-0.459329	0.151668	0.857417	0.580535	0.41081	0.915239	16	16	16	91.9	91.9	91.9	14.176	0	135.54	25132000000	244	26.1903	27.4854	25.654	27.0621	28.0549	27.2702	24.7076
A2VDA2	A2VDA2	sri			-5.57462	2.26026	0.00373333	1.2442	0.478885	0.459906	-4.33042	1.84492	0	-3.49813	0.869097	0.250366	-0.832289	0.165632	0.937938	3.93314	1.32586	0.0206423	-1.26121	0.328631	0.333213	-0.471413	0.104815	0.886031	0.512886	0.0895515	0.990216	16	16	8	57.7	57.7	36.7	21.724	0	323.31	84622000000	238	23.5128	28.9524	22.609	25.2909	30.3377	29.245	26.9513
Q8AVC0	Q8AVC0	shmt1	Serine hydroxymethyltransferase (EC 2.1.2.1)	Serine hydroxymethyltransferase	-2.90151	1.04555	0.0105702	1.24477	0.434549	0.443899	-1.65674	0.538314	0.177166	-0.549905	0.151395	0.835689	-1.10683	0.397815	1	0.575933	0.253079	0.74679	-1.99252	1.0799	0.0728832	-0.946238	0.501932	0.633106	0.109473	0.056121	0.988282	32	32	32	78.1	78.1	78.1	53.751	0	323.31	125100000000	455	27.9145	29.569	28.4463	28.9279	30.6003	29.868	26.757
A9JS19	A9JS19	xnf7	Xnf7 protein		-2.37749	1.42097	0.00237377	1.2464	0.556049	0.490472	-1.13109	0.466394	0.266766	-1.24391	0.385846	0.612933	0.112822	0.0255885	0.997283	0.311687	0.245332	0.8205	-1.841	1.51119	0.06032	-0.728261	0.392539	0.720452	-1.08276	0.400592	0.837206	29	12	1	55	27.1	2.3	68.875	0	83.448	9577600000	82	25.1743	25.4817	25.3299	26.2172	26.4513	26.342	24.4867
Q66KX9;Q7ZZW0	Q66KX9;Q7ZZW0	ppil1	Peptidyl-prolyl cis-trans isomerase (PPIase) (EC 5.2.1.8)	Cyclophilin-type peptidyl-prolyl cis-trans isomerase	-2.46636	1.75912	0.000909091	1.24858	0.700694	0.521348	-1.21778	0.735142	0.150182	-1.19132	0.56663	0.572075	-0.0264578	0.00831243	0.997449	2.22298	1.38681	0.0595594	0.000518322	0.000171692	0.999729	1.10844	0.515682	0.592254	0.871955	0.32645	0.918555	7	7	7	42.8	42.8	42.8	18.13	0	33.117	5701300000	48	22.5815	25.6872	22.3907	22.3135	25.9693	25.2096	24.8597
A0A1L8HUZ5	A0A1L8HUZ5	bdh2		Short-chain dehydrogenase/reductase SDR	-2.79656	1.27392	0.00351658	1.2519	0.447728	0.464859	-1.54467	0.525803	0.1923	-1.16677	0.34409	0.612614	-0.377899	0.0900756	0.9561	0.321913	0.157527	0.866129	-2.42939	1.36074	0.0544323	-1.08576	0.508923	0.599616	-0.877174	0.338626	0.912069	12	12	1	42.8	42.8	5	30.509	0	54.473	19072000000	124	25.7144	27.5039	26.1585	26.769	27.634	27.2937	24.8297
Q7ZYA3	Q7ZYA3	pgm1	Pgm2-prov protein	Alpha-D-phosphohexomutase superfamily	-2.30478	0.952065	0.0204442	1.25814	0.525411	0.482697	-1.04664	0.357261	0.386649	-0.583283	0.185951	0.798264	-0.463355	0.162988	0.922889	0.308288	0.142878	0.875334	-1.65926	1.01878	0.0859984	-0.60758	0.325016	0.769273	-0.191045	0.110048	0.987739	41	41	4	78.6	78.6	13.2	61.599	0	323.31	180650000000	832	28.9559	30.4766	28.8158	29.9827	31.1131	30.3379	27.8103
A0A1L8HYD0;Q6DCS9;A0A1L8HNU9	A0A1L8HYD0;Q6DCS9	ptgr1.2		Leukotriene B4 12-hydroxydehydrogenase/15-oxo-prostaglandin 13-reductase	-2.99622	1.39354	0.00137179	1.26279	0.55994	0.498453	-1.73343	0.821717	0.0971004	-1.0575	0.424383	0.610025	-0.675927	0.278741	0.959534	0.767209	0.539623	0.518829	-1.90175	1.14989	0.0715753	-0.835256	0.589489	0.614886	-0.208328	0.124362	0.988248	20	20	14	77.2	77.2	59.4	37.623	0	323.31	101690000000	404	28.6537	29.7208	28.2688	28.1232	30.3962	29.6943	27.865
A0A1L8EVI2	A0A1L8EVI2				-2.26421	1.1073	0.0135286	1.26625	0.562757	0.506038	-0.997962	0.391922	0.355616	-0.238995	0.0768075	0.9315	-0.758967	0.286333	1	0.121267	0.0736007	0.937973	-1.79912	1.31551	0.0687916	-0.746205	0.475074	0.687617	-0.0390797	0.0227821	0.999881	34	34	14	88.6	88.6	45.5	39.17	0	323.31	363910000000	1077	30.4518	31.5095	30.4097	30.9061	31.7049	31.2174	29.372
A0A1L8G793	A0A1L8G793	aplf			-5.64017	4.2005	0	1.27614	0.986496	0.492483	-4.36404	2.76552	0	0.585925	0.330417	0.692775	-4.94996	3.01001	0.1696	4.54247	2.76587	0	-0.819795	1.06057	0.172488	0.28324	0.180599	0.867549	5.19047	3.13104	0.02944	24	24	24	59.2	59.2	59.2	56.988	0	323.31	21759000000	326	23.5684	23.559	24.861	23.3716	26.4461	28.4806	30.2313
Q6AZJ6	Q6AZJ6	FSCN1	FSCN1 protein (Fragment)	Fascin;Fascin, metazoans;Fascin-1	-2.55859	0.940467	0.0177298	1.28072	0.389531	0.447279	-1.27787	0.381896	0.319084	-1.00299	0.265206	0.680654	-0.274885	0.0607642	0.978854	0.0446548	0.0182146	0.981218	-2.3112	1.13517	0.06804	-1.07679	0.492417	0.615117	-0.890285	0.360858	0.893755	38	18	1	63.1	36.1	3.4	55.15	0	310.19	20972000000	182	26.6245	27.5603	25.9535	26.8604	28.0681	27.282	24.5774
Q7T246;A0A1L8FQ23;A0A1L8FUG6;P18724	Q7T246	NZFP;znf182	Gastrula zinc finger protein XlCGF49.1 (Fragment)		0.292163	0.198801	0.645945	1.28276	1.19143	0.480772	1.57492	4.20869	0	1.16304	2.72131	0.214281	0.411878	1.18604	1	1.67076	2.65779	0.0157462	2.03895	1.4544	0.057842	3.32325	5.98328	0.00254118	2.88327	4.12901	0.0394286	6	6	0	12.1	12.1	0	69.563	0	19.385	2569600000	88	22.4745	22.1977	22.6158	22.5601	23.6808	24.0463	25.0434
A0A1L8HWU1;Q8AVC1;A0A1L8HNI4;Q2TAF9	A0A1L8HWU1;Q8AVC1;A0A1L8HNI4;Q2TAF9	anp32b	Acidic leucine-rich nuclear phosphoprotein 32 family member B		-3.25785	1.8834	0.0008	1.28349	0.674155	0.505819	-1.97436	1.07134	0.0577398	-1.22352	0.411195	0.605421	-0.750832	0.232546	0.966276	2.80567	1.26473	0.0520058	-0.518017	0.150441	0.610536	0.793213	0.248831	0.772869	1.34832	0.362735	0.838488	11	11	9	38.3	38.3	38.3	27.544	0	130.22	12695000000	96	22.6868	26.9523	22.4817	22.8033	26.964	26.7599	25.1468
Q7T0P9;A0A1L8G9U3	Q7T0P9;A0A1L8G9U3	pgm3	Phosphoacetylglucosamine mutase (PAGM) (EC 5.4.2.3) (Acetylglucosamine phosphomutase) (N-acetylglucosamine-phosphate mutase)	Phosphoacetylglucosamine mutase	-2.94141	0.986704	0.0129948	1.28374	0.346465	0.428602	-1.65767	0.409345	0.25722	-0.5857	0.134832	0.852658	-1.07197	0.259351	1	0.464728	0.156571	0.841387	-2.2651	1.01383	0.0715787	-1.1031	0.350243	0.7001	-0.0441399	0.0144888	0.997017	27	27	27	56.5	56.5	56.5	60.065	0	323.31	39917000000	303	26.1414	27.9599	26.2125	28.2552	29.1011	28.1066	24.6979
O13000;Q3KPV9	O13000;Q3KPV9	psmb6	Proteasome subunit beta type (EC 3.4.25.1)	Peptidase T1A, proteasome beta-subunit;Proteasome B-type subunit;Proteasome subunit beta 6;Proteasome, subunit alpha/beta	-3.64529	2.07106	0.00116667	1.29759	0.691999	0.523779	-2.34769	2.24526	0	-2.67003	0.910489	0.230574	0.32234	0.0793681	0.965127	2.95039	1.1864	0.0587462	-0.625032	0.148079	0.598233	0.722868	0.22054	0.793641	0.147944	0.0275246	0.996604	10	10	5	50	50	32.2	24.553	0	323.31	20820000000	85	22.4714	27.701	22.4842	25.806	27.7967	27.4341	27.0629
Q6IP05	Q6IP05	zbtb12			0	-4.34294e-08	1	1.29969	2.62896	0.292896	1.43953	2.81102	0.0115033	0.292206	0.364614	0.790806	1.14732	1.51976	1	0	-4.34294e-08	1	0	-4.34294e-08	1	1.66182	2.78196	0.0530824	0.381183	0.538812	0.960619	4	4	4	12.4	12.4	12.4	50.865	0	7.066	362070000	10	22.5843	22.4221	22.5171	22.5595	22.5695	22.4779	22.5639
Q7ZWT7	Q7ZWT7	wars	Wars-prov protein	Aminoacyl-tRNA synthetase, class Ic;Tryptophan-tRNA ligase	-2.55322	1.08886	0.0102731	1.30057	0.734921	0.502284	-1.25265	0.400331	0.304435	-1.13624	0.290321	0.647289	-0.116409	0.0287853	0.992705	0.536344	0.155112	0.829107	-1.71304	1.00085	0.0858726	-0.680695	0.241278	0.787917	-0.353618	0.108703	0.987058	26	26	1	65.9	65.9	3.4	53.83	0	210.8	14056000000	168	23.9648	26.8516	24.0705	26.1856	27.3162	26.6618	22.5274
A0A1L8EMK3;O93477	A0A1L8EMK3;O93477	ahcy-b;ahcy2;sahh	Adenosylhomocysteinase B (AdoHcyase B) (EC 3.3.1.1) (S-adenosyl-L-homocysteine hydrolase B)	Adenosylhomocysteinase;Adenosylhomocysteinase-like	-2.65808	1.12489	0.00926867	1.30781	0.591116	0.499514	-1.35027	0.49871	0.219125	-0.740212	0.220412	0.757086	-0.61006	0.207042	0.947724	0.63488	0.331477	0.674365	-1.6758	1.08621	0.0798599	-0.57831	0.343483	0.772562	-0.0217848	0.0097933	0.995923	41	41	14	70.7	70.7	25.2	47.744	0	323.31	353090000000	962	29.5886	31.2494	29.8704	30.1412	31.882	31.3014	28.6851
Q8AY70	Q8AY70	gapdh	Glyceraldehyde-3-phosphate dehydrogenase (EC 1.2.1.12)	Glyceraldehyde/Erythrose phosphate dehydrogenase family;Glyceraldehyde-3-phosphate dehydrogenase, type I	-3.03601	1.8572	0.000682927	1.32385	0.729737	0.504927	-1.71216	0.875022	0.0852046	-1.07092	0.479361	0.585409	-0.641242	0.258355	0.968997	0.777158	0.514679	0.528574	-1.90968	1.36799	0.0659492	-0.800487	0.458783	0.679137	-0.20998	0.108211	0.987299	30	21	20	90.4	76.6	70.3	35.902	0	323.31	556510000000	949	30.5743	32.6418	30.6037	30.4043	32.1672	32.3311	30.4949
Q7SYX2	Q7SYX2	serpinb6		Serpin B9/maspin;Serpin family	-2.71089	1.14934	0.00826545	1.32548	0.437859	0.464373	-1.38541	0.440996	0.25497	-0.620654	0.192991	0.798438	-0.764751	0.222488	0.958428	0.53511	0.261974	0.7467	-1.84458	0.978569	0.0832082	-0.723316	0.275383	0.766516	-0.00760794	0.00313369	0.999288	29	29	29	68.9	68.9	68.9	42.814	0	323.31	137520000000	537	27.8623	30.1379	28.3768	29.302	30.2969	29.9353	27.4548
Q7SZB1;Q7ZY51	Q7SZB1;Q7ZY51	pfn1	Profilin	Profilin;Profilin1/2/3, vertebrate	-3.18547	2.25757	0.00130233	1.32951	0.795421	0.538965	-1.85597	0.944656	0.070606	-1.07449	0.418614	0.609716	-0.781472	0.271238	0.982638	2.17479	1.23927	0.080123	-0.68481	0.324755	0.411995	0.445185	0.164295	0.848658	1.17357	0.502383	0.771355	11	7	7	84.7	65	65	14.879	0	323.31	110310000000	188	26.2382	29.7043	26.2148	27.5177	29.8747	29.8238	28.3371
A0A1L8H723	A0A1L8H723	dhrs11		Short-chain dehydrogenase/reductase SDR	-4.43413	1.872	0.00107692	1.34631	0.740665	0.513846	-3.08781	1.06532	0.0427976	-2.34721	0.574992	0.467577	-0.740604	0.17096	0.936419	3.0708	1.01362	0.0877957	-0.912611	0.318155	0.3749	0.0263333	0.00617318	0.995507	0.733923	0.162038	0.972819	15	15	8	87.1	87.1	44.3	27.962	0	323.31	31625000000	218	21.9626	27.5839	23.5681	23.7338	29.035	27.9105	24.3734
Q5U543	Q5U543	dhfr		Dihydrofolate reductase	-2.61045	1.23522	0.00618627	1.35048	0.486541	0.482861	-1.25997	0.408826	0.296102	-0.222324	0.0631449	0.936481	-1.03765	0.317782	1	0.18073	0.0870838	0.915142	-2.25428	1.37738	0.0572738	-1.05954	0.42555	0.655962	0.0253901	0.0108649	0.998206	15	15	15	52.9	52.9	52.9	21.895	0	71.752	19434000000	161	26.4625	27.1643	25.4334	26.9968	27.5288	27.1107	24.7801
A0A1L8GXG6	A0A1L8GXG6	gnpda1	Glucosamine-6-phosphate isomerase (EC 3.5.99.6) (Glucosamine-6-phosphate deaminase)	Glucosamine-6-phosphate isomerase	-4.20676	1.5082	0.000565657	1.36905	0.421688	0.452829	-2.83771	1.00148	0.0510602	-1.95224	0.502987	0.549549	-0.885467	0.203126	0.952863	1.63104	0.715762	0.264788	-2.29918	0.911676	0.0786682	-1.00246	0.40175	0.679328	-0.24659	0.0623504	0.981569	17	17	5	81.9	81.9	21.5	32.421	0	323.31	38041000000	284	24.6949	28.1208	25.6654	26.1808	28.8643	28.4239	25.2754
Q7ZY66	Q7ZY66	gdi2	Rab GDP dissociation inhibitor	GDP dissociation inhibitor;Rab GDI protein	-3.93987	1.30699	0.00153957	1.37446	0.312816	0.4361	-2.56541	0.659355	0.10687	-1.1762	0.316624	0.627873	-1.3892	0.322616	1	0.853865	0.351651	0.621031	-2.75753	1.17209	0.0613965	-1.57645	0.480091	0.547893	-0.24041	0.0874565	0.988255	43	43	1	85.2	85.2	7	50.57	0	323.31	96603000000	540	26.9882	29.3742	27.2341	28.1633	30.3191	29.3054	26.2063
A0A1L8I0E8	A0A1L8I0E8	ap1b1	AP complex subunit beta	AP complex subunit beta;AP-1/2/4 complex subunit beta	-3.19044	2.79495	0.00254545	1.3825	1.03456	0.505817	-1.80794	1.03627	0.0614411	-1.46515	0.637499	0.509265	-0.342788	0.109574	0.955762	2.58304	1.87038	0.0128	-0.562412	0.374852	0.413706	0.718964	0.329168	0.751858	0.745887	0.263589	0.960843	35	20	5	39.6	26.7	6.2	104.12	0	323.31	7988600000	71	22.6236	25.112	22.4016	22.5513	26.7288	24.9803	25.4566
A0A1L8HCS3;A0A1L8F485;A0A1L8HCJ0	A0A1L8HCS3	gart	Trifunctional purine biosynthetic protein adenosine-3 [Includes: Phosphoribosylamine--glycine ligase (EC 6.3.4.13) (Glycinamide ribonucleotide synthetase) (GARS) (Phosphoribosylglycinamide synthetase);Phosphoribosylformylglycinamidine cyclo-ligase (EC 6.3.3.1) (AIR synthase) (AIRS) (Phosphoribosyl-aminoimidazole synthetase);Phosphoribosylglycinamide formyltransferase (EC 2.1.2.2) (5'-phosphoribos…	Phosphoribosylformylglycinamidine cyclo-ligase;Phosphoribosylglycinamide formyltransferase;Phosphoribosylglycinamide synthetase	-2.66823	0.872852	0.0212679	1.38277	0.37097	0.442947	-1.28545	0.3184	0.395437	-0.558503	0.146313	0.838752	-0.726952	0.185377	0.950145	0.13479	0.0468913	0.948986	-2.20161	1.04614	0.0715076	-1.02059	0.355422	0.707063	-0.34119	0.172554	0.980101	56	56	35	60.5	60.5	40	106.06	0	323.31	106520000000	704	27.9834	29.5902	28.2988	29.5645	30.3605	29.7383	26.3033
Q6GPJ6	Q6GPJ6	glod4			-2.30284	0.746354	0.0296535	1.39353	0.470745	0.469095	-0.909317	0.212031	0.562148	-0.258082	0.0571241	0.939783	-0.651234	0.177432	0.931109	0.165135	0.0482284	0.944137	-1.9191	1.0207	0.0788885	-0.741343	0.243163	0.779149	-0.0148749	0.00571262	0.997276	23	23	23	62.4	62.4	62.4	33.392	0	230.3	21723000000	235	25.3462	27.1905	25.2712	27.0383	28.1905	26.9954	23.247
B1WBD3;A0A1L8GLE9	B1WBD3;A0A1L8GLE9	AARS		Alanine-tRNA ligase, class IIc;Alanine-tRNA ligase, eukaryota/bacteria	-2.68036	0.949761	0.0165265	1.39438	0.402162	0.445889	-1.28598	0.365574	0.337626	-0.392725	0.111363	0.897854	-0.893252	0.262152	0.996228	0.253633	0.102184	0.901437	-2.08902	0.94655	0.0800352	-0.90162	0.334906	0.72925	-0.0576048	0.0259268	1	64	64	64	67.9	67.9	67.9	107.52	0	323.31	182410000000	906	28.4775	30.6769	29.1017	30.1617	30.9204	30.3017	27.5975
Q4V813;Q6EE34	Q4V813;Q6EE34	adh5;adh3	S-(hydroxymethyl)glutathione dehydrogenase (EC 1.1.1.284)	Alcohol dehydrogenase class III	-3.07493	1.31282	0.00128144	1.39865	0.564352	0.496512	-1.67628	0.681265	0.131799	-0.78185	0.26083	0.712908	-0.89443	0.334623	1	0.761033	0.440687	0.57185	-1.9942	1.1118	0.0707335	-0.786833	0.445449	0.694467	0.0574026	0.0267956	1	16	16	8	60.6	60.6	32.2	40.016	0	323.31	69402000000	246	27.1139	28.9646	27.2775	27.7765	29.6118	28.7693	26.6664
P70011;Q66KP0	P70011	nme2	Nucleoside diphosphate kinase A2 (NDK A2) (NDP kinase A2) (EC 2.7.4.6) (NM23/nucleoside diphosphate kinase A2)	Nucleoside diphosphate kinase	-4.69224	1.83221	0.00103704	1.41059	0.399907	0.44428	-3.28165	1.19011	0.0296269	-1.86496	0.748724	0.369844	-1.41669	0.451648	1	2.24945	1.10098	0.101863	-2.06123	0.77712	0.102901	-1.0448	0.299945	0.742563	0.47137	0.177434	0.975253	19	7	7	75.3	46.8	46.8	17.502	0	135.9	76953000000	158	26.1374	29.5079	25.7772	26.9254	30.2208	29.7968	27.3948
A0A1L8GXI4;Q8AVQ8	A0A1L8GXI4	hspa4	Hspa4 protein (Fragment)	Heat shock protein 70 family	-2.6908	0.779237	0.0250393	1.41249	0.321393	0.428703	-1.2783	0.29946	0.412202	-0.126137	0.0307087	0.952926	-1.15217	0.303141	1	0.10661	0.0351439	0.96248	-2.25423	0.830815	0.0904553	-1.04365	0.321213	0.719451	0.0611901	0.0267999	1	66	66	22	78.3	78.3	30.6	93.879	0	323.31	107570000000	808	27.654	29.6378	28.0551	29.6563	30.1707	29.485	26.1729
Q6PCH4;A0A1L8FM13;A0A1L8FG43	Q6PCH4	g6pd	Glucose-6-phosphate 1-dehydrogenase (EC 1.1.1.49)	Glucose-6-phosphate dehydrogenase	-2.78457	0.793148	0.0244853	1.41366	0.359338	0.436357	-1.37091	0.319434	0.386591	-1.36944	0.300251	0.6266	-0.00146914	0.000260757	1	0.44387	0.132432	0.864776	-2.10749	0.776452	0.101619	-0.892532	0.263783	0.77243	-1.1973	0.322553	0.887049	39	39	20	74.9	74.9	40.3	59.691	0	323.31	40943000000	348	25.588	27.9507	25.907	27.9574	28.8367	28.1662	24.0683
A0A1L8HHD0;A9UM19;Q0P3R0;Q66IT6	A0A1L8HHD0;A9UM19				-2.40862	1.05691	0.0144458	1.42318	0.619432	0.504154	-0.985438	0.296706	0.454679	0.082397	0.0218468	0.9639	-1.06783	0.388712	1	0.0886683	0.0357074	0.961942	-1.99459	1.63316	0.0502279	-0.769467	0.367939	0.731277	0.248738	0.149315	0.991347	14	13	13	73.2	66.4	66.4	23.58	0	319.93	87735000000	207	28.2151	29.1556	27.5565	28.8572	29.8766	28.8663	26.2823
Q6P7H2;A0A1L8GHW8;A0A1L8GQ14;A0A1L8GED5;A0A1L8FWG5;A0A1L8FRL0;A0A1L8GEZ0;A0A1L8GZ41;A0A1L8GU06	Q6P7H2	cpne1			-2.82797	0.911048	0.017402	1.43406	0.339899	0.430257	-1.39391	0.370652	0.31853	-0.38927	0.10913	0.896998	-1.00464	0.259722	1	0.15793	0.0667925	0.933507	-2.35061	0.924117	0.0785221	-1.11206	0.373528	0.682367	-0.15548	0.070179	0.983535	37	37	19	65.9	65.9	45.2	59.084	0	323.31	67233000000	485	27.2963	29.2166	27.8218	28.727	29.6091	28.7824	26.3221
A0A1L8F383	A0A1L8F383	pls3			-3.45718	1.12711	0.00476345	1.45821	0.581665	0.516217	-1.99896	0.536228	0.163066	-1.63387	0.344295	0.611171	-0.365095	0.0763482	0.966185	1.20041	0.35761	0.555706	-2.0068	0.953485	0.0814282	-0.709136	0.244189	0.780162	-0.35389	0.0884673	0.991103	34	34	9	64.3	64.3	20.6	71.177	0	323.31	30550000000	238	24.3777	27.3597	24.2729	26.7159	28.9332	27.6837	23.372
Q6NTU4;Q90XE4	Q6NTU4;Q90XE4	park7;Park7	Park7 protein	Protein/nucleic acid deglycase DJ-1	-2.25941	0.958235	0.0201176	1.46002	0.528765	0.501342	-0.79939	0.231862	0.548944	-0.237987	0.0679816	0.938386	-0.561403	0.164601	0.919895	0.209623	0.0974482	0.903273	-1.71159	1.06559	0.080076	-0.463202	0.18261	0.829932	0.0509176	0.0247229	0.998656	20	20	7	89.9	89.9	32.8	20.169	0	323.31	192240000000	504	29.3296	30.7047	29.0964	30.3513	30.9503	30.3123	28.079
Q6DD48	Q6DD48	pgk1;pgk2	Phosphoglycerate kinase (EC 2.7.2.3)	Phosphoglycerate kinase	-2.32277	0.916513	0.0218683	1.46044	0.63196	0.51458	-0.862339	0.30495	0.466854	-0.429598	0.132177	0.873132	-0.432742	0.162194	0.917817	0.203275	0.0889966	0.905996	-1.7923	0.986761	0.0850307	-0.5312	0.307551	0.773328	-0.146277	0.0791735	0.982921	32	9	9	84.9	36.5	36.5	44.582	0	323.31	94589000000	287	27.9791	29.956	28.4778	28.8524	30.0248	29.4058	26.9051
Q6IP81	Q6IP81	lta4h	Leukotriene A(4) hydrolase (LTA-4 hydrolase) (EC 3.3.2.6)	Leukotriene A4 hydrolase;Leukotriene A4 hydrolase-like;Peptidase M1, alanine aminopeptidase/leukotriene A4 hydrolase	-3.12074	1.03417	0.0100692	1.47823	0.443937	0.461678	-1.64251	0.476182	0.210039	-0.939968	0.255303	0.694213	-0.702542	0.192716	0.9441	0.47121	0.178022	0.820945	-2.31711	1.04515	0.0723823	-1.03735	0.428534	0.654138	-0.385304	0.168932	0.9759	43	43	43	72.1	72.1	72.1	69.018	0	323.31	121200000000	611	27.765	29.8976	27.9994	29.0609	30.5029	29.7536	26.4826
Q6I803;A0A1L8F546	Q6I803	s100a11	Calcium-binding protein p26olf (	Protein S100-A11	-2.73578	1.33925	0.00246818	1.47843	0.557238	0.506196	-1.25735	0.395508	0.308532	-0.650985	0.167609	0.805784	-0.606368	0.142789	0.923064	0.72611	0.340656	0.648101	-1.8478	1.02611	0.0788438	-0.386688	0.12827	0.877828	-0.0463014	0.0118353	0.996905	11	11	11	47.7	47.7	47.7	24.945	0	323.31	18264000000	131	24.7452	27.2695	24.8159	26.4188	27.4869	26.8785	24.5678
A0A1L8HCL3;P15107	A0A1L8HCL3;P15107	sod1-b	Superoxide dismutase [Cu-Zn] B (XSODB) (EC 1.15.1.1)	Superoxide dismutase (Cu/Zn) / superoxide dismutase copper chaperone	-1.6592	1.04283	0.0235544	1.47866	0.900905	0.496291	-0.180538	0.072822	0.837523	0.204513	0.098206	0.926741	-0.38505	0.196989	0.920067	-0.281889	0.282786	0.82049	-1.60067	1.55978	0.0670954	-0.340353	0.257806	0.825005	0.00208569	0.00238306	0.998713	14	14	11	94	94	86.1	15.418	0	323.31	281420000000	428	31.1206	31.456	30.6967	31.585	31.3746	31.2982	29.8468
A0A1L8GYE6	A0A1L8GYE6	amdhd1		Imidazolonepropionase	-3.2199	1.27917	0.00160473	1.52263	0.607057	0.49826	-1.69727	0.609929	0.149518	-0.848102	0.252592	0.713562	-0.849165	0.288357	1	0.540868	0.251139	0.756739	-2.33233	1.38672	0.054651	-1.02897	0.589906	0.561421	-0.230005	0.109141	0.988474	21	21	5	74.5	74.5	25.9	47.129	0	323.31	37642000000	231	26.3729	28.0362	26.5173	27.1644	28.7714	28.113	25.2292
Q6GP73;A0A1L8H5B5	Q6GP73	clic1	Chloride intracellular channel protein	Chloride intracellular channel protein 1;Intracellular chloride channel	-3.91753	1.91196	0.001	1.52459	0.908845	0.491177	-2.39294	0.940129	0.0585194	-2.26508	0.640465	0.407102	-0.127861	0.028572	0.991772	1.70575	0.623934	0.293507	-2.14275	0.983338	0.0773569	-0.511663	0.164519	0.837336	-0.745799	0.179189	0.983098	24	24	8	94.6	94.6	38.8	26.881	0	323.31	22339000000	184	24.4051	28.015	23.3089	25.7136	28.4811	27.901	24.7614
A0A1L8HH02	A0A1L8HH02	naxd	ATP-dependent (S)-NAD(P)H-hydrate dehydratase (EC 4.2.1.93) (ATP-dependent NAD(P)HX dehydratase)	ATP-dependent (S)-NAD(P)H-hydrate dehydratase	-0.840864	0.451434	0.228436	1.5305	1.15902	0.462156	0.689635	0.386245	0.437036	0.711842	0.425487	0.62622	-0.0222073	0.0129694	0.996118	-0.884408	0.724658	0.388232	-1.55088	1.19965	0.0782717	0.0645471	0.0602412	0.973643	0.0521545	0.0811626	0.996492	10	10	5	22.1	22.1	12.9	71.285	0	77.131	4750100000	75	25.1447	24.6131	25.1904	25.2267	25.0737	24.3607	22.4798
Q6IP47;Q3B8A0;A0A1L8GC13	Q6IP47;Q3B8A0;A0A1L8GC13	rrm2.1		Ribonucleotide reductase small subunit;Ribonucleotide reductase small subunit family	-3.70366	1.74436	0.000756757	1.54929	1.05165	0.490174	-2.15437	0.894566	0.0675451	-2.83612	0.652591	0.364242	0.681752	0.135484	0.922112	2.67041	1.39414	0.0393	-0.969835	0.542945	0.24597	0.589059	0.270366	0.779987	-0.0953145	0.0188308	1	28	28	21	57.9	57.9	47.8	47.163	0	323.31	21662000000	150	22.7128	25.5255	23.041	24.2899	28.7362	26.039	24.9307
Q640H5;A0A1L8HEF2;Q7SYW4;A0A1L8H0U2;A0A1L8GSL7	Q640H5	idh2	Isocitrate dehydrogenase [NADP] (EC 1.1.1.42)	Isocitrate dehydrogenase NADP-dependent	-2.66362	0.95394	0.0166408	1.56387	0.533751	0.493654	-1.09975	0.337192	0.396276	-0.334958	0.0947999	0.907964	-0.764795	0.25875	0.96147	0.332317	0.145066	0.869457	-2.00702	1.02196	0.0771434	-0.644282	0.299083	0.770348	0.0748496	0.0401452	0.996215	26	26	6	66.5	66.5	17.3	46.849	0	315.19	38677000000	258	26.6304	28.1106	26.7791	27.5636	28.8243	28.1829	25.2506
A0A1L8GM39	A0A1L8GM39		Uroporphyrinogen decarboxylase (EC 4.1.1.37)	Uroporphyrinogen decarboxylase HemE	-3.56688	1.30636	0.00140789	1.57916	0.615666	0.518386	-1.98773	0.569866	0.150247	-1.0689	0.278173	0.656544	-0.918827	0.27513	1	0.822012	0.303397	0.653289	-2.64376	1.59514	0.041974	-1.17099	0.476694	0.610798	-0.162978	0.06856	0.983359	23	23	1	68.3	68.3	6.2	41.547	0	323.31	30204000000	251	25.6176	27.4618	25.703	26.5596	28.763	27.8665	24.0575
Q7SYQ4;Q7SYT1	Q7SYQ4;Q7SYT1	prdx6PRDX6	Prdx6-prov protein	Peroxiredoxin, AhpC-type	-2.78445	1.31072	0.0024	1.59709	0.691273	0.531617	-1.18736	0.380377	0.336391	-0.459137	0.135226	0.867963	-0.728222	0.230764	0.96103	0.41152	0.202566	0.816391	-2.03623	1.62753	0.0497046	-0.646102	0.292573	0.765514	0.032548	0.0158141	0.998088	22	22	22	87.1	87.1	87.1	25.07	0	323.31	186170000000	488	28.6728	30.2907	29.037	29.8009	30.8372	30.3057	27.737
A0A1L8EPX6	A0A1L8EPX6	bzw1			-3.49505	1.58886	0.00106796	1.62112	0.521265	0.49316	-1.87392	0.591631	0.148062	-1.46681	0.407733	0.588226	-0.407118	0.0827122	0.961481	1.03077	0.550305	0.438542	-2.04871	1.16768	0.0702877	-0.695402	0.230406	0.789698	-0.487746	0.138622	0.98319	19	19	2	41.5	41.5	5	48.246	0	246.82	24998000000	143	25.1736	27.7985	25.5176	26.2036	28.2479	27.0679	25.4231
Q7ZXP3;A0A1L8F0Y5;A0A1L8GMM1;A0A1L8GG02	Q7ZXP3;A0A1L8F0Y5	zbtb34			1.39817	2.10724	0.004692	1.62616	4.56269	0.0301333	3.02433	3.72739	0	1.9784	1.12674	0.253307	1.04593	0.570699	1	0.183773	0.104804	0.903675	1.65551	1.96693	0.0501205	3.10452	3.08413	0.0108197	2.16896	1.12332	0.26515	9	9	9	23.5	23.5	23.5	54.418	0	15.429	1551700000	76	22.4221	22.5296	24.3168	22.6698	22.6378	23.2641	24.4404
A0A1L8HT50;A0A1L8HT44	A0A1L8HT50				-1.91521	1.05695	0.0198745	1.69326	0.955926	0.488143	-0.221953	0.128445	0.764222	0.138275	0.0873907	0.941059	-0.360228	0.291298	0.93827	0.0102077	0.0121429	0.992115	-1.5501	1.07576	0.0860461	-0.105647	0.107651	0.941639	0.21694	0.877818	0.98186	13	3	3	46.9	10.6	10.6	35.05	0	28.573	12181000000	63	26.2171	26.5234	26.2291	26.4078	26.7913	25.8535	25.9104
Q6GN00;A0A1L8FJX9	Q6GN00;A0A1L8FJX9	ppa2		Inorganic pyrophosphatase	-3.23821	1.13944	0.00545473	1.70798	0.672742	0.529961	-1.53023	0.497414	0.206462	-0.55599	0.142079	0.847314	-0.974243	0.342069	1	0.837102	0.310506	0.65108	-2.01898	0.960957	0.0798504	-0.566283	0.243986	0.798593	0.357708	0.142121	0.987637	20	19	10	83.7	81.3	54.7	33.017	0	233.13	29405000000	180	25.0163	27.8157	25.2473	26.5286	28.3172	27.6544	24.2188
Q642Q6	Q642Q6		S-formylglutathione hydrolase (EC 3.1.2.12)	Putative esterase;S-formylglutathione hydrolase	-2.89691	1.08238	0.00922906	1.78678	0.70891	0.497558	-1.11013	0.347307	0.386439	-0.374754	0.0934746	0.906415	-0.735375	0.226441	0.960439	0.498563	0.201285	0.804009	-2.18685	1.0757	0.0726325	-0.48808	0.218026	0.814335	0.196025	0.0778495	0.984674	16	16	7	72.3	72.3	48.2	31.541	0	323.31	35769000000	195	25.9488	27.9785	26.0357	27.1504	28.3969	27.9228	24.7394
A0A1L8EQ60;Q7ZXZ3;Q5XGN6;A0A1L8EXL0	A0A1L8EQ60;Q7ZXZ3;Q5XGN6;A0A1L8EXL0	carhsp1	Carhsp1-prov protein		-2.66404	1.62895	0.000846154	1.82554	0.774256	0.500056	-0.838502	0.325258	0.450369	-0.511071	0.173297	0.816623	-0.327432	0.0864056	0.957878	0.0348573	0.0317077	0.979466	-2.46256	1.77647	0.03636	-0.782659	0.354779	0.734328	-0.506746	0.219506	0.982683	12	12	12	66.7	66.7	66.7	16.638	0	115.98	11481000000	83	25.496	25.9833	25.5331	26.3573	26.5106	25.7887	25.0306
Q641D7	Q641D7	usp14			-2.41868	0.720433	0.0305553	1.83393	0.837293	0.489233	-0.584753	0.147523	0.669651	-0.498843	0.109411	0.890017	-0.0859098	0.0251773	1	0.158708	0.0437814	0.949761	-2.11063	0.967754	0.0789432	-0.299578	0.156406	0.875275	-0.2604	0.102769	0.991029	29	29	5	65.4	65.4	16	55.574	0	323.31	25506000000	276	25.7917	27.2212	25.1219	27.3001	28.4248	27.2257	23.1972
A0A1L8HA48;A0A1L8HI96;A0A1L8EPF6;A0A1L8EWJ4	A0A1L8HA48;A0A1L8HI96	dip2b-like			-1.90528	1.63521	0.00327391	1.85984	1.79552	0.290683	-0.0454402	0.0458122	0.934469	-1.57754	1.14994	0.22497	1.53209	1.2268	1	2.58751	3.46511	0	0.786331	0.582603	0.267953	2.63849	4.0785	0.00655	0.977629	0.86097	0.604889	10	10	10	11.6	11.6	11.6	167.32	0	14.731	3518700000	25	22.5337	22.9184	22.5581	22.4055	25.3765	24.8527	26.0464
A0A1L8GZZ1;A0A1L8HJZ2;A0A1L8GZS5;A0A1L8GZR3;Q5XHI4;A0A1L8HJY1	A0A1L8GZZ1	tcaf;tcaf1	TRPM8 channel-associated factor homolog (TRPM8 channel-associated factor 1)		-3.13998	0.919046	0.0155302	1.87695	0.526196	0.513158	-1.26303	0.310086	0.402092	-0.385958	0.0904049	0.908604	-0.877073	0.245589	0.961834	0.279695	0.0848233	0.903017	-2.53127	0.995589	0.0726426	-0.85102	0.293083	0.754117	-0.0231447	0.00880879	0.995658	45	45	45	57.6	57.6	57.6	101.06	0	323.31	91408000000	659	26.8893	29.3721	27.7311	29.1997	30.1486	29.3803	25.5328
A0A1L8F567	A0A1L8F567	gatad2b			0.416148	0.121402	0.684756	1.8889	1.01076	0.46744	2.30505	1.46466	0.0235873	-0.518947	0.174195	0.813899	2.82399	1.92444	1	1.56332	0.91369	0.20378	1.89478	1.02106	0.0789642	3.6164	6.19668	0	0.801469	0.495839	0.835441	23	6	6	42.1	15.4	15.4	69.344	0	46.017	1393300000	38	22.5896	22.4707	22.4612	22.6258	23.0062	25.0297	26.0477
Q5U577;A0A1L8F3E6	Q5U577;A0A1L8F3E6	eml1			-2.9784	0.960349	0.0145495	2.01704	0.804433	0.494267	-0.96136	0.288998	0.466369	-0.835265	0.185727	0.783562	-0.126095	0.0296081	0.991502	0.527145	0.205261	0.799268	-2.14241	1.03567	0.0725197	-0.3088	0.182724	0.862023	-0.234995	0.0741076	0.985555	25	25	14	45.2	45.2	25.4	85.553	0	323.31	23422000000	224	25.7272	26.6087	25.6719	26.8816	28.3809	27.4984	23.9366
A0A1L8FFA7	A0A1L8FFA7	pgd	6-phosphogluconate dehydrogenase, decarboxylating (EC 1.1.1.44)	6-phosphogluconate dehydrogenase;6-phosphogluconate dehydrogenase, decarboxylating	-3.74289	1.303	0.00145578	2.19767	0.790592	0.504684	-1.54523	0.5582	0.17614	-0.95643	0.294985	0.657097	-0.588795	0.195837	0.940754	0.783575	0.354405	0.625701	-2.9576	1.08816	0.0650591	-0.632587	0.304375	0.768822	-0.0926833	0.0374383	0.995177	22	22	8	50.4	50.4	21.9	58.788	0	323.31	52982000000	296	26.4755	28.6319	26.4794	28.005	29.4983	28.7268	25.9207
Q8AYP2;Q9PUM9	Q8AYP2;Q9PUM9	MBD3	Methyl-CpG binding protein MBD3		-0.312945	0.102071	0.737997	2.84857	1.69631	0.194909	2.53563	1.96975	0	0.922127	0.366664	0.621361	1.6135	0.958008	1	1.31717	0.825656	0.264091	0.927944	0.447832	0.290627	3.75261	5.464	0	2.04029	0.979708	0.322953	32	2	0	78.4	4.2	0	31.789	0	6.8184	2830500000	46	22.8299	22.5676	22.5002	22.6018	22.6842	24.435	25.9737
A0A1L8GIL8	A0A1L8GIL8	accs			0.385637	0.266233	0.556426	2.95382	3.48044	0.00778667	3.33946	3.21746	0	2.66019	2.10618	0.010725	0.679267	0.623865	1	1.07603	1.12485	0.234158	1.45123	2.13125	0.0545194	4.22763	5.08097	0	3.52759	2.74954	0.0669091	14	14	4	18.4	18.4	8.6	97.634	0	48.395	2286700000	81	22.5356	22.4211	22.4178	22.5128	22.6816	23.0093	24.9448
A0A1L8H309	A0A1L8H309	nacc1			-0.0799904	0.210638	0.830866	3.15029	3.67973	0.00898462	3.0703	3.59187	0	2.64069	2.86832	0	0.429609	0.303057	0.949065	-0.236046	0.465649	0.81353	0	-4.34294e-08	1	3.0054	3.0301	0.0108174	2.5499	2.22754	0.120412	8	8	8	17.9	17.9	17.9	53.778	0	37.342	1407700000	58	22.6284	22.5185	22.8708	22.892	21.9218	22.9034	22.6733
A0A1L8H8A1;B7ZQJ9	A0A1L8H8A1;B7ZQJ9	gtf2ird1;wbscr11	General transcription factor II-I repeat domain-containing protein 1 (Binding factor for early enhancer) (BEN) (XBEN) (GTF2I repeat domain-containing protein 1) (Williams-Beuren syndrome critical region 11-like protein) (XWBSCR11)	Transcription factor II-I																0	-4.34294e-08	1	0	-4.34294e-08	1	1.35773	2.47121	0.0961703	1.18851	1.15984	0.409103	7	7	6	11.9	11.9	11.1	110.59	0	18.875	272570000	31	22.5359	22.1544	22.6343	22.4896	22.6718	22.6525	22.7411
Q67ER0;A3KND7;A0A1L8HQI0;Q4QQX6	Q67ER0;A3KND7;A0A1L8HQI0;Q4QQX6	rnf113a																		0.86358	0.77731	0.378202	0.0663581	0.0335274	0.912247	1.3422	1.07851	0.263389	1.75279	1.64145	0.207874	12	12	12	37	37	37	36.684	0	18.906	3458000000	36	22.6279	22.2863	22.8882	24.2394	24.6116	23.9776	22.9453
Q8JGL7;A0A1L8H2Z7;Q04870;Q7ZYS6	Q8JGL7;A0A1L8H2Z7;Q04870;Q7ZYS6	gtf2f1;rap74	General transcription factor IIF subunit 1 (Transcription initiation factor IIF subunit alpha) (TFIIF-alpha) (Transcription initiation factor RAP74)	Transcription initiation factor IIF, alpha subunit																0.591636	1.0418	0.44551	0.550403	1.01528	0.259331	1.20689	2.72478	0.106099	0.891809	1.1611	0.534775	7	7	7	18.1	18.1	18.1	58.668	0	31.04	905180000	37	22.5599	22.6838	22.2883	22.3457	22.2278	23.4133	23.3181
Q7ZTL9	Q7ZTL9	ube3a	Ube3a-prov protein	Ubiquitin-protein ligase E3A																0.735052	0.384947	0.622693	0.841919	0.498796	0.284856	1.29679	0.863863	0.3638	1.20841	0.779685	0.566735	29	29	10	36.8	36.8	12.7	104.19	0	261.41	7409700000	154	24.6066	24.6273	22.4051	25.9786	26.0787	24.1933	25.0807
A0A1L8ERC6;Q6DFC7	A0A1L8ERC6	srrm2																		0.477062	0.27547	0.756167	1.10761	0.738867	0.176354	1.19834	0.84281	0.393229	1.68668	1.23685	0.283781	15	15	9	6.4	6.4	3.6	299.56	0	36.225	4913900000	82	25.0033	24.6733	22.4381	25.6214	25.2179	24.6287	25.2247
A0A1L8H1S3;Q7ZXQ9	A0A1L8H1S3;Q7ZXQ9	dbnl-a	Drebrin-like protein A	Drebrin-like protein																-0.810675	0.610464	0.472206	-0.198006	0.289851	0.647709	0.43525	0.621897	0.745847	0.451015	0.788174	0.887223	19	8	8	42.3	18.8	18.8	50.655	0	30.393	4768600000	108	25.2738	24.7738	24.288	25.4937	24.7259	24.5077	22.4565
Q6NTT0	Q6NTT0	rida;hrsp12		RidA family;YjgF/YER057c/UK114 family																-1.19694	0.774078	0.293297	-0.730135	0.286984	0.427267	0.913483	0.694414	0.540422	1.09555	1.55457	0.356637	7	7	5	71.9	71.9	52.5	14.628	0	176.33	8823000000	114	25.7206	25.8062	26.4185	26.0641	25.7715	25.1749	22.5968
A0A1L8FGJ0	A0A1L8FGJ0	trim28		Transcription intermediary factor 1-beta																0.813713	0.754478	0.401291	0.774221	1.39559	0.14835	1.32985	1.70792	0.158158	1.12751	1.30181	0.391123	38	20	20	50.8	30.5	30.5	89.12	0	129.56	8991700000	229	25.8068	26.3151	25.9111	24.9753	25.5896	26.7432	27.7155
A0A1L8F506	A0A1L8F506	pfdn2		Prefoldin beta-like;Prefoldin subunit 2																1.17944	0.55618	0.398868	-0.749015	0.23088	0.476827	0.818651	0.395864	0.709418	1.46193	0.822717	0.484705	11	11	11	58.4	58.4	58.4	19.045	0	40.907	11368000000	95	25.0944	26.325	22.4908	24.9207	26.7758	25.7177	24.3184
A0A1L8GER0;Q6NUD8	A0A1L8GER0;Q6NUD8	chmp1a;pcoln3	Charged multivesicular body protein 1a (Chromatin-modifying protein 1a) (CHMP1a)	Charged multivesicular body protein 1a;Snf7 family																0.913021	0.350674	0.611305	-0.792572	0.361679	0.364918	0.691943	0.365023	0.749248	1.11991	0.601489	0.701227	8	8	8	27	27	27	21.789	0	12.472	5635700000	63	22.8489	25.6769	24.5095	22.2208	25.9164	24.564	22.5326
Q7SZ34;A0A1L8H795;Q09005	Q7SZ34;A0A1L8H795	stmn1-b	Stathmin-1-B (Stathmin clone XO20) (Fragment)	Stathmin family																-0.644345	0.236855	0.746533	0.604383	0.31859	0.430238	1.30839	0.709539	0.435537	1.26197	0.747762	0.569094	9	3	3	57.2	31	31	16.749	0	30.386	5452600000	46	22.7958	25.8158	26.3584	25.3982	23.4683	23.5377	24.0748
Q6DKB4	Q6DKB4			RNA-binding protein FUS;TAF15/EWS/TLS family																1.19315	1.03166	0.230875	1.17501	1.07696	0.111317	1.28072	1.16674	0.253741	1.39814	1.32174	0.318672	7	6	2	14.7	14.7	6.9	54.93	0	54.031	3722500000	96	22.6898	24.651	22.7043	24.6141	24.7485	24.5814	25.4862
A0A1L8HEF1;Q09006;A0A1L8G5Z4;Q66KX8;A0A1L8GCJ1;A0A1L8GCM3;Q09004	A0A1L8HEF1;Q09006	stmn1-a	Stathmin-1-A (Stathmin clone XO35)	Stathmin family																-0.49815	0.519858	0.637787	-0.488132	0.952505	0.296362	0.147792	0.145043	0.912383	0.537658	1.67095	0.709849	10	10	4	40	40	13.8	16.789	0	65.957	108430000000	203	29.7636	29.9251	29.4064	29.7358	29.6061	29.0899	28.0749
A0A1L8I201	A0A1L8I201	tbca	Tubulin-specific chaperone A	Tubulin binding cofactor A																0.0649652	0.0271204	0.971242	-0.576614	0.335517	0.427938	0.402124	0.193788	0.834657	0.99325	0.787967	0.634909	10	4	4	59.3	25	25	12.765	0	52.585	3393600000	47	24.1623	24.6049	22.401	24.9366	25.2251	24.1167	22.44
A0A1L8G3S0;Q68F55	A0A1L8G3S0;Q68F55	ptma	Prothymosin alpha-B	Prothymosin/parathymosin																-0.472911	0.251668	0.770188	-0.682279	0.37578	0.377034	0.324098	0.195015	0.852052	0.505898	0.349252	0.959568	3	3	2	25.2	25.2	15.3	12.287	0	106.91	2272600000	35	25.0242	24.3737	22.5736	24.78	24.4193	24.1645	22.1366
A3KNC9;A0A1L8FSR3	A3KNC9;A0A1L8FSR3	zbtb14																		0.220611	0.203506	0.8735	0.600111	1.16118	0.221197	0.775184	1.38783	0.403965	1.0005	1.13943	0.485696	6	6	6	13.9	13.9	13.9	51.347	0	7.3103	725090000	24	22.5334	22.4947	22.7281	23.1113	22.2836	22.5882	24.1182
A0A1L8EWY4	A0A1L8EWY4	aox1		Aldehyde oxidase;Aldehyde oxidase/xanthine dehydrogenase																0.195855	0.0766466	0.917828	-1.11882	0.608739	0.205248	0.416582	0.292094	0.804701	0.37098	0.192525	0.977539	63	63	60	54.2	54.2	52.7	143.75	0	323.31	35329000000	402	26.6326	27.8204	26.3781	28.4653	28.2273	27.9224	25.2439
Q5U5B8;A0A1L8F3K1	Q5U5B8;A0A1L8F3K1	pfdn6		Prefoldin beta-like																1.44029	0.686685	0.292711	-0.0339246	0.00965204	0.967416	1.00899	0.443997	0.651745	1.52267	0.782432	0.487048	10	10	4	64.3	64.3	33.3	14.601	0	20.542	12604000000	97	24.2739	26.4877	22.3666	25.5937	27.0245	25.9195	24.8634
A0A1L8GRU6;Q6GM14	A0A1L8GRU6;Q6GM14	dbnl-b	Drebrin-like protein B	Drebrin-like protein																-0.48197	1.13189	0.515345	0.023715	0.0433305	0.946737	0.25605	0.502863	0.814227	0.288429	0.678395	0.962531	21	21	10	50.3	50.3	26.3	49.349	0	147.93	24523000000	351	28.2158	27.3442	27.8903	27.8795	27.6743	27.0426	27.2908
A0A1L8GBG1;Q4FZN6;A0A1L8G4X0	A0A1L8GBG1;Q4FZN6	rbp2		Intracellular lipid binding protein																1.11506	0.451022	0.493093	0.101359	0.0314459	0.900779	0.798794	0.339729	0.745634	2.10254	1.49769	0.192519	9	9	9	68.1	68.1	68.1	15.756	0	51.238	7708200000	87	22.4642	25.5756	22.7209	24.5915	26.0403	25.3925	22.5272
A0A1L8HT14;A0JMR5	A0A1L8HT14;A0JMR5	tacc3	Tacc3 protein																	1.26759	0.602454	0.358654	1.25266	0.628186	0.185183	1.47923	0.685216	0.417082	1.9228	0.96164	0.35321	29	18	18	37.2	27.1	27.1	97.379	0	69.841	8178500000	142	22.5414	24.236	22.102	26.185	26.0421	24.5061	24.5415
A0A1L8FRZ2;Q8AVR6;A0A1L8FXB1;Q6DD52	A0A1L8FRZ2	chmp5	Charged multivesicular body protein 5 (Chromatin-modifying protein 5)	Snf7 family																0.576997	2.65677	0.295347	0.552545	1.94431	0.193415	0.69349	1.24519	0.476806	0.954082	2.8532	0.270538	8	8	8	35.2	35.2	35.2	24.779	0	252.9	5974500000	117	25.1213	25.0515	25.2505	25.2513	25.5792	25.6819	25.68
Q6DKN1;Q7ZYU2	Q6DKN1;Q7ZYU2	hnrnpa0		Nuclear factor hnRNPA1																0.481654	0.427297	0.675867	0.64238	0.986567	0.225665	1.1018	0.923794	0.389958	1.44726	1.84884	0.219117	8	8	5	31.4	31.4	19.8	31.679	0	34.299	2809900000	30	22.4989	22.8021	22.7134	22.8843	24.0962	21.9811	22.833
Q4V7X8;A0A1L8GBL7;A0A1L8G5I9;Q6DE66	Q4V7X8;A0A1L8GBL7;A0A1L8G5I9	cd2ap		CD2-associated protein																-0.434182	0.422123	0.701692	0.57793	0.611825	0.318673	0.693941	0.703368	0.619908	0.678185	0.629492	0.816811	17	17	17	21.9	21.9	21.9	81.166	0	45.949	3570500000	79	25.4338	23.5072	23.8715	24.7044	24.3328	23.6081	23.9126
Q7ZWT3;A0A1L8GD42;A0A1L8GK88	Q7ZWT3;A0A1L8GD42	sf1	Sf1 protein	BBP/SF1 family																0.410799	0.518179	0.680748	0.311139	0.381832	0.527369	0.591719	0.594924	0.693318	0.786356	0.93018	0.665999	10	10	10	26.3	26.3	26.3	61.759	0	30.394	1952200000	55	22.9207	23.0914	22.5173	24.029	23.7984	23.033	23.6408
B1WBA5;A0A1L8GVQ1;A0JPH1;Q9PUD2	B1WBA5;A0A1L8GVQ1	dnmt1	DNA (cytosine-5)-methyltransferase (EC 2.1.1.37)	C-5 cytosine methyltransferase;DNA (cytosine-5)-methyltransferase 1-like																0.370696	0.153617	0.859119	-0.24077	0.0855689	0.771216	0.497745	0.201142	0.819015	1.06041	0.570643	0.738945	46	18	18	35.8	15.8	15.8	168.03	0	148.18	3501300000	76	22.1809	24.3327	22.6838	25.6707	24.7609	24.2347	22.7281
A0A1L8EMN4;A0A1L8EMJ3	A0A1L8EMN4;A0A1L8EMJ3		Dynein light chain roadblock	Dynein light chain roadblock-type 1/2																0.797219	1.18581	0.299661	-0.663748	0.647743	0.280583	0.344219	0.307556	0.809999	0.646079	0.726439	0.813307	8	8	3	87.5	87.5	49	10.89	0	84.217	7640000000	134	25.4605	25.6742	25.2312	24.2754	26.3618	25.6873	26.1304
P0DP35;P0DP34;P0DP33;A0A1L8G5X8;Q7SZ95;Q8AUR4;O12997;O12996;A0A1L8EMB9	P0DP35;P0DP34;P0DP33;A0A1L8G5X8;Q7SZ95	calm1	Calmodulin-1																	-0.250938	0.407822	0.812858	0.450842	0.818609	0.340857	0.558672	0.536155	0.713479	0.994817	2.55199	0.271051	14	14	14	60.4	60.4	60.4	16.837	0	323.31	181670000000	446	30.0445	30.5692	29.8209	30.0681	30.0807	29.581	29.443
A0A1L8FMV1	A0A1L8FMV1	lig1	DNA ligase (EC 6.5.1.1)	DNA ligase, ATP-dependent																1.29889	1.47938	0.123905	0.958345	1.02572	0.147242	0.989377	0.977281	0.40461	1.46818	1.67647	0.24133	44	44	7	44.8	44.8	8.3	119.32	0	323.31	25137000000	397	25.8077	26.6991	25.1167	27.1474	27.5307	27.3387	27.8367
A0A1L8GCQ0;A0A1L8GK80;Q52KT1	A0A1L8GCQ0;A0A1L8GK80;Q52KT1	sf3b2																		0.771092	0.784965	0.408252	-0.181554	0.291032	0.665382	0.268598	0.349063	0.825282	0.364665	0.357672	0.964228	16	16	16	29.4	29.4	29.4	84.148	0	72.505	1957100000	37	22.5764	22.5646	22.6427	23.6167	24.6527	22.6569	23.7565
Q6GNZ0;A1L2K8	Q6GNZ0	nudcd3		NudC domain-containing protein 3																0.0943565	0.0617104	0.94976	0.111303	0.104503	0.816605	0.576968	0.520543	0.711791	0.442969	0.380947	0.961856	6	6	6	23.1	23.1	23.1	39.233	0	64.424	1548000000	24	22.558	22.8615	22.5307	24.0334	24.0448	22.2998	22.5214
A0A1L8F002;A4FVE4	A0A1L8F002;A4FVE4			Siva																0.384125	0.695514	0.655717	0.635205	1.02594	0.224392	0.815158	1.30471	0.400262	0.666736	1.049	0.701465	8	8	6	57.7	57.7	46.6	17.587	0	158.16	13377000000	175	25.9396	25.8503	26.4599	26.5306	26.8509	25.9812	26.6733
Q6NTJ4;A0A1L8G551	Q6NTJ4;A0A1L8G551	trip12																		-0.67328	0.947181	0.40856	0.379246	1.046	0.361532	0.167858	0.231053	0.888599	1.13728	0.590974	0.702048	22	22	3	13.8	13.8	1.9	224.42	0	207.84	1417300000	35	21.7363	22.5798	22.1004	22.1395	21.6042	21.2701	22.2569
A0A1L8GE11;Q8UWC3;B7ZQN6;A0A1L8GTH8	A0A1L8GE11;Q8UWC3;B7ZQN6	cttn-like.1	Cortactin;Cttn protein	Hematopoietic lineage cell-specific protein																0.0905476	0.109323	0.937856	0.710373	1.22549	0.180165	0.576826	1.13823	0.587846	0.771457	1.49903	0.533105	20	4	4	38	9.9	9.9	56.846	0	39.962	5415400000	137	25.838	24.5898	25.1321	25.0686	25.5074	25.2165	25.4777
Q6NU70;A0A1L8GWV8;A0A1L8GWZ9	Q6NU70;A0A1L8GWV8	pcbd2		Pterin 4 alpha carbinolamine dehydratase																-0.277709	0.138087	0.877146	0.192588	0.0732742	0.804766	0.957086	0.445717	0.656905	1.4242	1.04934	0.386224	6	6	6	71.6	71.6	71.6	11.839	0	61.311	1667300000	46	24.767	22.669	22.6332	24.6163	23.6929	22.5164	22.7488
A0A1L8HGQ6;A0A1L8H8S9	A0A1L8HGQ6;A0A1L8H8S9	map4k4-like																		0.0215521	0.0234046	0.985679	0.308149	0.312912	0.557303	0.492145	0.572063	0.731566	0.509779	0.533713	0.9165	20	20	13	22	22	16.7	160.66	0	234.51	9611300000	88	25.8995	26.0782	26.0431	27.2229	26.5089	26.178	26.3554
Q5MMR9;Q4VQ79;Q5XHK1;Q4V873;Q3B8L3;Q71R48	Q5MMR9;Q4VQ79	smarca4;Brg1	Brg1	SWI/SNF complex subunit BRG1																-0.461061	0.825552	0.577788	0.645877	1.86264	0.163521	0.529379	0.942464	0.643391	0.536782	0.742732	0.850266	33	31	20	21.4	20.9	14.6	181.13	0	113.26	6109900000	170	24.5778	25.3153	24.9997	25.0577	24.2658	24.3155	25.2259
Q8AVN8;A0A1L8H2S3;A0A1L8H2R4	Q8AVN8	cdc37	Cdc37-prov protein	Cdc37																-0.152674	0.0702524	0.93174	-0.680795	0.632841	0.279708	0.164005	0.0920187	0.928294	0.464443	0.402234	0.961497	17	17	17	52.8	52.8	52.8	43.485	0	323.31	33951000000	266	26.897	27.5602	26.6109	28.2044	28.3504	26.9502	25.3029
A0A1L8FP79;Q7ZYA7	A0A1L8FP79;Q7ZYA7	ddi2	Protein DDI1 homolog 2 (EC 3.4.23.-)																	1.47618	1.33034	0.119861	-0.409622	0.18467	0.595128	0.750652	0.485661	0.679017	0.916822	0.608125	0.759673	12	12	1	43	43	2.3	43.751	0	144.26	6162700000	89	24.1547	24.9559	22.4952	24.5081	26.0268	25.2961	24.9162
A0A1L8HN54;Q6NTZ8	A0A1L8HN54;Q6NTZ8	sgta																		1.34943	1.0355	0.200798	0.754671	0.546318	0.285041	1.06596	0.67894	0.496493	1.28509	0.999405	0.437065	12	12	8	39.6	39.6	28.6	30.407	0	71.665	11624000000	114	22.8315	25.5703	25.1957	25.341	26.5056	25.55	25.9386
A0A1L8F7H4;Q7SYV4	A0A1L8F7H4;Q7SYV4	vbp1	Prefoldin subunit 3	Prefoldin alpha-like;Prefoldin subunit 3																1.2842	0.395989	0.514837	-0.50604	0.147332	0.615532	0.849068	0.257109	0.769367	1.3941	0.529299	0.70354	15	15	9	67.7	67.7	47.4	21.996	0	231.5	11025000000	90	22.1145	26.099	22.6855	25.8181	26.7605	25.5502	22.6728
A0A1L8H1M1	A0A1L8H1M1	fahd2a																		0.746412	0.284625	0.687949	-1.47006	1.05728	0.0917189	0.207823	0.0740212	0.928186	0.985478	0.550268	0.771329	14	14	3	63.9	63.9	14.4	35.047	0	323.31	10802000000	111	24.6903	25.7565	23.0076	24.9835	26.625	25.8351	22.6277
A0A1L8GZQ8;Q52KN6;Q6INJ7	A0A1L8GZQ8;Q52KN6	exoc4																		2.61192	0.962886	0.116072	0.120489	0.0223228	0.918579	1.16617	0.296298	0.731388	2.2032	0.775111	0.402407	27	27	27	35.3	35.3	35.3	109.48	0	168.69	11605000000	79	22.5167	27.0493	21.8664	26.7953	27.0871	26.9169	27.7687
Q7SZF6;A0A1L8GLT4;A0A1L8GFH3;P19011;P19010	Q7SZF6;A0A1L8GLT4	b1;vtg;vtgb1	Vitellogenin-B1 (VTG B1) (Fragment)																	0.448464	0.650496	0.626135	-0.375029	0.639876	0.417171	0.345664	0.259068	0.821706	-0.127097	0.139733	0.989924	18	18	18	13.3	13.3	13.3	203.07	0	45.932	1300900000	20	22.7146	23.3546	22.5182	23.4416	23.6102	23.1409	24.0558
A0A1L8H8R8;A8E620	A0A1L8H8R8	ranbp2																		0.260049	0.112723	0.89467	-0.37657	0.258473	0.549166	0.382705	0.301694	0.805627	0.339082	0.163789	0.98073	72	46	46	30.3	20	20	315.86	0	207.23	10493000000	161	25.07	25.3015	24.0124	25.9774	27.3496	24.9627	23.7256
Q0D260;A0A1L8GNJ1	Q0D260;A0A1L8GNJ1	uchl5	Ubiquitin carboxyl-terminal hydrolase (EC 3.4.19.12)	Ubiquitinyl hydrolase, UCH37 type																1.81074	1.18368	0.113912	0.556358	0.283256	0.468662	0.870163	0.480376	0.655196	1.32388	0.777211	0.533806	20	20	2	59	59	7.3	37.768	0	200.61	11818000000	172	22.5728	26.1929	24.3585	25.4921	26.7982	26.1309	26.6454
Q7SZ30;Q7ZWL9;O42586;O42587	Q7SZ30;Q7ZWL9;O42586;O42587	psmc3-b;tbp10	26S proteasome regulatory subunit 6A-B (26S proteasome AAA-ATPase subunit RPT5-B) (Proteasome 26S subunit ATPase 3-B) (Tat-binding protein 10) (TBP-10)	26S Proteasome regulatory subunit 6A;26S proteasome regulatory subunit P45-like																1.00223	2.15912	0.123616	0.342935	0.64955	0.437187	0.69593	1.08555	0.51165	0.689355	0.998138	0.703911	30	30	30	67.6	67.6	67.6	47.397	0	323.31	53896000000	515	27.187	28.1833	27.5094	27.9767	28.8454	28.4032	28.8537
A0A1L8FX03;Q7ZXF9	A0A1L8FX03;Q7ZXF9	lztfl1	Lztfl1-prov protein	Leucine zipper transcription factor-like protein 1																1.22954	0.830662	0.274679	-0.282147	0.22954	0.612386	0.639379	0.435851	0.721135	0.793572	0.443021	0.86429	12	12	12	45.8	45.8	45.8	34.864	0	44.893	3395800000	73	21.8765	24.1311	22.4658	23.0487	25.409	23.6474	22.812
A0A1L8HQY5	A0A1L8HQY5	hint1		Histidine triad (HIT) protein																2.54058	0.957188	0.117538	-0.510882	0.12175	0.654608	0.847764	0.220023	0.786969	2.25917	0.873383	0.357929	8	8	1	77	77	19	13.648	0	164.93	56014000000	209	22.868	28.5864	25.2073	26.5883	29.2428	28.6683	26.4955
Q6NTL0;A0A1L8HT35	Q6NTL0;A0A1L8HT35	rpia		Ribose 5-phosphate isomerase, type A;Ribose-5-phosphate isomerase, type A, subgroup																-0.745086	0.329361	0.649316	0.0501146	0.0228064	0.938539	0.473238	0.251452	0.804329	0.67971	0.525712	0.85982	10	10	10	54	54	54	25.678	0	77.662	8471400000	146	26.8634	25.6825	24.5097	26.9621	25.9725	25.6086	23.0051
Q9DDV6;A0A1L8FGA0	Q9DDV6;A0A1L8FGA0	cdc42	Cdc42 protein (Rho GTPase Cdc42) (Rho family small GTP binding protein cdc42)	Small GTPase superfamily;Small GTPase superfamily, Rho type																0.0258317	0.00791519	0.989933	-1.06803	0.525673	0.241013	0.213124	0.071871	0.928522	0.471955	0.218919	0.981801	5	5	2	36.6	36.6	14.1	21.304	0	60.179	6005400000	54	22.7395	25.5326	24.3456	25.9323	25.9333	25.3602	22.2337
A2VDE6	A2VDE6		Thioredoxin	Thioredoxin																1.59546	0.785825	0.243591	-0.504393	0.244415	0.515194	0.221332	0.0918709	0.919878	1.48717	0.799489	0.488801	8	6	6	88.6	66.7	66.7	11.865	0	316.64	5799400000	82	22.5205	25.7245	22.7456	22.6813	26.1271	25.1766	23.1635
Q8JHE2;Q7SZA9;A0A1L8GHD2;Q9W760;Q2TAR5;A0A1L8GC72	Q8JHE2;Q7SZA9;A0A1L8GHD2;Q9W760	rhoa	Small Rho-like GTPase RhoA	Small GTPase superfamily;Small GTPase superfamily, Rho type																0.0697079	0.0437042	0.962869	-1.45004	0.951629	0.103243	-0.203245	0.162672	0.887607	0.163068	0.143058	0.987265	13	13	6	45.1	45.1	21.2	21.949	0	49.303	12319000000	193	25.3288	26.4822	25.7842	26.3584	27.2143	25.9819	24.8392
A0A1L8H563;P13926	A0A1L8H563;P13926	sod1-a	Superoxide dismutase [Cu-Zn] A (XSODA) (EC 1.15.1.1)	Superoxide dismutase (Cu/Zn) / superoxide dismutase copper chaperone																-1.11257	1.29066	0.195819	-1.79225	1.47012	0.0644325	-0.484198	0.41691	0.770438	-0.175375	0.216669	0.986759	13	10	10	90.7	82.8	82.8	15.721	0	323.31	84590000000	234	30.2036	29.3395	29.553	30.3955	29.1784	28.9944	27.6264
Q66J30;A0A1L8HI61	Q66J30;A0A1L8HI61	dctn2-a	Dynactin subunit 2-A	Dynamitin																0.92243	0.651407	0.408301	1.10083	0.805134	0.165001	1.44614	1.60244	0.150997	0.919053	0.568187	0.778538	18	8	8	51.4	23.3	23.3	44.737	0	98.323	3778200000	48	22.3311	24.3035	22.7312	22.5967	24.6001	24.0714	22.4187
P79929;Q6GR67;A0A1L8I0R2	P79929;Q6GR67;A0A1L8I0R2	ranbp1																		0.50505	0.229564	0.779797	-0.821752	0.49146	0.289721	0.187973	0.0685347	0.937342	0.906	0.589028	0.77131	14	7	7	66.5	45	45	24.43	0	323.31	51309000000	207	26.3478	27.6082	25.6	27.9455	28.6294	27.5388	25.3996
A0A1L8EXM1;Q3KQF0;Q640D6;A0A1L8EXG2	A0A1L8EXM1;Q3KQF0;Q640D6;A0A1L8EXG2	nubp1-A	Cytosolic Fe-S cluster assembly factor nubp1-A (Nucleotide-binding protein 1-A) (NBP 1-A)	Cytosolic Fe-S cluster assembly factor NUBP1/Nbp35;Flagellum site-determining protein YlxH/ Fe-S cluster assembling factor NBP35;Mrp/NBP35 ATP-binding protein																1.41765	0.684705	0.293604	-0.0650115	0.0228147	0.931471	0.554101	0.200295	0.815665	1.31865	0.611443	0.652992	10	10	4	35.9	35.9	21	33.632	0	97.132	8684000000	97	22.6477	25.5784	22.4566	25.4157	26.6385	25.5211	24.0689
Q6GNR2;A0A1L8HWC1;A0A1L8HN47	Q6GNR2;A0A1L8HWC1;A0A1L8HN47	upf1																		1.63513	1.15032	0.132682	-0.60703	0.406184	0.380346	0.443521	0.253355	0.803338	0.989319	0.547337	0.769324	27	26	26	33.7	33.1	33.1	121.96	0	135.94	5690800000	127	22.4693	24.3559	22.2979	24.2607	26.2269	24.6905	23.8507
Q6GR45;A0A1L8EKZ9	Q6GR45;A0A1L8EKZ9	EIF6	Eukaryotic translation initiation factor 6 (eIF-6)	Translation initiation factor IF6																1.93631	0.934779	0.161106	-1.0992	0.442524	0.274666	0.64974	0.19712	0.807647	1.1448	0.365006	0.862105	8	8	2	45.3	45.3	17.6	26.654	0	323.31	12065000000	77	22.8476	26.8724	22.703	23.9518	26.7435	26.3724	24.8122
Q9PVV6;Q6INZ4;Q9PVV5;Q6PGT4	Q9PVV6;Q6INZ4;Q9PVV5;Q6PGT4	set;SET	TAF-Ibeta1	Nucleosome assembly protein (NAP)																-0.282897	0.702987	0.744147	-0.251155	0.428697	0.56283	-0.0455728	0.0863692	0.976857	0.176265	0.251534	0.991848	13	13	13	49.3	49.3	49.3	32.2	0	323.31	73370000000	274	29.119	28.3793	29.0188	28.7916	28.7566	28.4073	28.3214
Q6NS00	Q6NS00	ipo7																		1.03009	0.566888	0.426597	-0.441952	0.273423	0.514046	0.360383	0.238783	0.824311	0.442742	0.298971	0.9725	40	40	11	43.4	43.4	14.1	119.21	0	323.31	26972000000	253	24.7027	26.9039	25.8979	26.9158	28.808	27.0101	25.539
A0A1L8H9L8;Q6DKL8;A0A1L8H9L3;Q569Q7;Q6NTJ0;A2BD71	A0A1L8H9L8;Q6DKL8;A0A1L8H9L3;Q569Q7;Q6NTJ0	myl4;myl6																		-0.165533	0.108448	0.904322	-0.814722	1.06801	0.172413	-0.0677299	0.0423002	0.97677	0.22564	0.209876	0.98866	10	10	5	84	84	48.7	16.844	0	323.31	58780000000	279	27.8605	28.3245	27.7462	28.8248	28.8459	28.0555	26.5843
A0A1L8HKU6	A0A1L8HKU6	wdr1																		0.197727	0.123751	0.902626	-1.7032	0.837364	0.106198	-0.227653	0.186941	0.879886	0.20278	0.184814	0.989124	36	12	0	64.3	29.7	0	66.17	0	323.31	30767000000	220	27.1198	27.6468	27.0585	27.1432	28.5139	27.7896	25.7856
Q7ZWZ3	Q7ZWZ3	abce1	Abce1-prov protein	RLI1																0.345998	0.112786	0.880778	-0.487928	0.165968	0.596433	0.232009	0.0785097	0.92423	0.921233	0.388441	0.867325	25	25	5	43.4	43.4	7.2	67.535	0	136.49	8359300000	126	22.5658	25.4825	23.9417	26.3768	26.0572	25.8334	22.7185
A0A1L8FGP1;Q7ZY06;A0A1L8FGS2	A0A1L8FGP1;Q7ZY06;A0A1L8FGS2	u2af2	U2 snRNP auxiliary factor large subunit	Female-specific protein transformer;U2 snRNP auxilliary factor, large subunit, splicing factor																0.800073	1.27017	0.289624	-0.190292	0.198024	0.696682	0.32114	0.286243	0.821823	0.578712	0.569084	0.873487	9	9	2	28	28	5.7	51.477	0	154.93	7949000000	130	24.6222	25.6965	24.3815	25.4223	26.0397	25.512	25.8459
Q5FWM7	Q5FWM7	fabp4		Fatty acid-binding protein 4;Intracellular lipid binding protein																1.22489	0.547932	0.395241	-1.06707	0.536077	0.23764	0.256007	0.0743151	0.924176	1.31951	0.667424	0.608966	10	7	7	65.4	48.9	48.9	15.055	0	123.21	24276000000	151	24.8957	27.4592	24.343	26.4548	28.0611	27.2955	24.8024
A0A1L8F808	A0A1L8F808			Microtubule-associated protein 7 family																-0.0741959	0.0531653	0.957653	0.650674	0.482799	0.339579	0.971042	1.38709	0.300013	0.380163	0.23735	0.972701	9	9	5	11.8	11.8	6.4	94.368	0	15.799	1217100000	33	22.6247	23.6037	22.7192	24.1501	23.0948	23.8736	22.3425
Q6NU58;A0A1L8GBE5;A0A1L8G542;A0A1L8G4T8	Q6NU58;A0A1L8GBE5	rbp1		Intracellular lipid binding protein;Retinol-binding protein 1																2.76197	0.876005	0.130621	-0.405162	0.0785817	0.752634	0.927995	0.192221	0.801306	2.2279	0.677425	0.468738	13	13	13	86.8	86.8	86.8	16.055	0	188.93	27255000000	164	22.0202	27.8495	22.0983	26.4918	28.13	27.4916	25.8638
A0A1L8HMZ9;A0A1L8HW54	A0A1L8HMZ9;A0A1L8HW54			Beta-thymosin																-1.6236	0.274353	0.622029	-0.271395	0.0415549	0.848693	1.50644	0.387916	0.639697	0.203293	0.0303998	0.995542	3	2	2	51.2	34.1	34.1	4.8064	0	70.188	51358000000	82	22.406	28.4509	28.8723	29.44	28.7007	22.4872	22.5649
A0A1L8GJN2	A0A1L8GJN2	ttc9c		Peptidyl-prolyl cis-trans isomerase, FKBP-type																0.76783	0.574807	0.501636	-0.682767	0.828093	0.238616	0.378621	0.311349	0.804448	0.11933	0.0515215	0.986605	8	8	8	59.6	59.6	59.6	20.02	0	89.364	2799600000	51	22.8883	24.1024	22.4353	23.7658	24.9101	23.4139	23.0278
Q588Y7;Q4V845;Q588Y8;Q7ZTP3;A0A1L8F5A2	Q588Y7;Q4V845;Q588Y8;Q7ZTP3;A0A1L8F5A2	Xrpn10c	26S proteasome subunit	Proteasome subunit Rpn10																0.78954	1.77589	0.238833	0.245986	0.403379	0.572593	0.490473	0.786394	0.696586	0.522635	0.822231	0.837305	15	15	2	48.7	48.7	6.9	40.55	0	323.31	20929000000	268	26.0267	26.9891	26.5219	27.0016	27.3876	27.2566	27.5474
Q7SZT9	Q7SZT9	np	Npl4 protein	Nuclear protein localization protein 4																0.980938	2.00907	0.143209	0.51165	1.22608	0.25669	0.652706	1.47723	0.465444	0.546323	1.09543	0.783006	21	21	6	35.1	35.1	7	68.616	0	158.68	12687000000	240	25.6306	26.3178	25.2932	25.8532	26.9422	26.402	27.0666
A0A1L8FEK9;A5D8N2;A0A1L8FJD2	A0A1L8FEK9;A5D8N2	dpcd	Protein DPCD	Protein DPCD																0.295658	0.20992	0.844024	-0.572593	0.533696	0.344986	0.341245	0.195015	0.84827	0.333083	0.198775	0.977897	13	13	13	59.1	59.1	59.1	23.393	0	105.3	11749000000	162	25.6712	26.2407	24.7414	26.7382	26.6628	25.8588	25.2556
Q9PWG7;A0A1L8HZY6;Q6P9I1	Q9PWG7;A0A1L8HZY6	coro1c	Coronin	Coronin;Coronin 1C																1.11869	0.621626	0.376445	0.344595	0.107306	0.71245	0.791974	0.275875	0.769068	1.5309	0.901939	0.423365	27	10	10	44.6	22.9	22.9	53.722	0	109.16	5866700000	56	22.3814	25.3698	22.5263	25.4238	25.0527	25.2306	24.7717
Q7ZXX8;A0A1L8HHY2	Q7ZXX8;A0A1L8HHY2	ptges3	Tebp-pending-prov protein																	-0.278372	0.186475	0.861147	-0.462182	0.384726	0.441566	0.0779629	0.0529261	0.972142	0.29999	0.199786	0.975291	6	6	6	37.5	37.5	37.5	18.51	0	124.12	14945000000	80	26.5959	26.8115	25.59	27.1359	26.7506	25.7271	25.2115
A0A1L8GS40;B1H1S2	A0A1L8GS40	snrnp200																		2.15529	0.750445	0.209947	-0.360234	0.112762	0.698818	0.894455	0.31416	0.74694	0.740108	0.200652	0.963614	78	78	14	42.8	42.8	9.1	244.34	0	323.31	22121000000	305	22.5513	26.2809	22.4974	26.1526	28.5707	26.1509	24.1825
A0A1L8HWG6;A0A1L8HN80	A0A1L8HWG6	gpx4		Glutathione peroxidase																0.91314	0.343901	0.620456	-0.227982	0.0788138	0.787133	0.310067	0.115538	0.886901	0.818477	0.288963	0.93987	7	7	4	34.8	34.8	15.7	19.895	0	33.574	14831000000	87	22.8544	26.9533	25.0041	26.7511	27.2023	26.7463	24.4567
Q6DFI5;A0A1L8G0V3;Q68ES2;A0A1L8G6G4	Q6DFI5;A0A1L8G0V3;Q68ES2	glo1	Lactoylglutathione lyase (EC 4.4.1.5) (Glyoxalase I)	Glyoxalase I																0.699358	0.467006	0.576161	-1.77308	0.744641	0.122218	-0.17521	0.0646211	0.94088	0.965547	0.770148	0.655682	15	15	15	57.7	57.7	57.7	21.631	0	91.301	15213000000	226	25.2121	26.3201	25.1624	26.1514	27.1602	26.6596	24.6355
Q7ZYR7	Q7ZYR7	ppm1g	Ppm1g-prov protein	Protein phosphatase 2C family																-0.104254	0.0498845	0.951893	-0.504637	0.410549	0.415648	0.202843	0.112166	0.907804	0.25206	0.158896	0.992292	18	18	9	35.3	35.3	15.3	59.043	0	146.77	11729000000	198	25.7797	26.2589	24.7607	26.601	27.0393	25.6812	24.1105
Q66IN5	Q66IN5																			-0.804259	0.420412	0.573648	0.250249	0.224864	0.632427	0.268692	0.217704	0.858869	0.451945	0.45648	0.946159	18	18	16	42.2	42.2	39	70.224	0	323.31	6974600000	199	24.5907	24.543	25.7225	26.2299	25.739	24.7164	22.3488
A0A1L8I2N6;Q642N9	A0A1L8I2N6;Q642N9	tars		Threonine-tRNA ligase, class IIa																0.167321	0.383347	0.86879	0.261933	1.21234	0.464714	0.226726	0.956951	0.804031	0.293285	1.24782	0.956559	46	46	38	68.7	68.7	61.2	82.853	0	323.31	45613000000	580	28.1267	28.3533	28.4105	28.59	28.4485	28.2392	29.0089
Q0IH65;Q4V7H4	Q0IH65;Q4V7H4																			2.26009	1.06939	0.109683	0.923675	0.367413	0.341572	1.30773	0.538192	0.541447	1.60216	0.681797	0.539426	11	11	11	57.4	57.4	57.4	26.528	0	286.22	28061000000	160	22.7172	27.1654	27.1867	26.76	28.3411	27.7089	28.4554
Q7ZYP7	Q7ZYP7	impdh2;IMPDH	Inosine-5'-monophosphate dehydrogenase (IMP dehydrogenase) (IMPD) (IMPDH) (EC 1.1.1.205)	Inosine-5'-monophosphate dehydrogenase																1.31255	0.930057	0.234175	-0.223965	0.141153	0.713881	0.638086	0.327317	0.768648	0.857348	0.48565	0.825133	20	15	2	50.2	40.5	6.4	55.449	0	152.12	4013800000	80	22.1943	24.6934	22.8079	23.6521	25.6966	24.2174	23.5685
Q66IV9;Q66KS7;A0A1L8F3N9	Q66IV9;Q66KS7;A0A1L8F3N9	ddah2		Dimethylarginine dimethylaminohydrolase/arginine deiminase;N(G),N(G)-dimethylarginine dimethylaminohydrolase 2																0.524222	0.155204	0.831298	-1.24265	0.443992	0.257812	0.0731382	0.0193533	0.986614	0.8086	0.328186	0.919418	16	16	16	71	71	71	29.846	0	262.8	10873000000	156	25.2136	26.3455	22.5937	26.5069	26.86	26.2342	22.9397
Q8AVT9;A0A1L8EQ23	Q8AVT9;A0A1L8EQ23	arpc1a	Actin-related protein 2/3 complex subunit	Actin-related protein 2/3 complex subunit 1;Actin-related protein 2/3 complex subunit 1A																0.123493	0.281778	0.902239	0.114433	0.394168	0.738292	0.224198	0.545961	0.824821	0.371883	1.88997	0.864447	19	19	3	54.6	54.6	12.4	41.572	0	323.31	19174000000	280	27.2964	27.1333	26.9688	26.846	27.2153	26.9041	27.6021
Q7ZXQ6	Q7ZXQ6	lypla2																		1.29697	0.418591	0.49276	-1.49371	0.460641	0.230597	0.3369	0.0803125	0.913192	0.96179	0.296802	0.914168	15	15	7	78.8	78.8	43.3	24.984	0	323.31	44865000000	197	23.7365	28.8353	25.4475	27.2517	28.8309	27.9237	25.2298
B3DLK7;A0A1L8GLL5;P18709;A2BD87	B3DLK7;A0A1L8GLL5;P18709;A2BD87	vtga2	Vitellogenin-A2 (VTG A2) [Cleaved into: Lipovitellin I;Lipovitellin II;Phosvitin]																	0.791568	0.865114	0.377406	0.165826	0.186494	0.721425	0.697056	0.418742	0.718938	0.013299	0.013754	0.994414	14	14	9	15.4	15.4	9.3	123.8	0	19.687	1153000000	21	22.5112	23.5403	22.6983	22.1788	23.4418	23.4643	24.4648
Q7T0Q1;A0A1L8GQF7	Q7T0Q1;A0A1L8GQF7	mtpn	Myotrophin																	1.50144	0.497032	0.393174	-0.968044	0.267599	0.415089	0.0828156	0.0188066	0.987928	1.50685	0.548996	0.666421	9	9	9	72.9	72.9	72.9	12.744	0	323.31	23445000000	144	22.0315	27.2074	25.2349	26.6171	28.0588	26.9589	24.6189
A0A1L8G8S4	A0A1L8G8S4	marcks		Myristoylated alanine-rich C-kinase substrate MARCKS																-0.298922	0.372013	0.792836	0.273475	0.406966	0.549321	0.304633	0.414746	0.804543	0.35217	0.510743	0.965598	8	8	4	30.1	30.1	20.6	29.108	0	323.31	4170600000	125	25.0425	24.2818	25.6115	25.3062	24.9683	24.235	25.1663
B7ZQX4;Q70PC6	B7ZQX4;Q70PC6	imp;alpha;4	Importin subunit alpha	Importin subunit alpha																1.37564	0.800743	0.26396	-0.513888	0.186226	0.569085	0.432635	0.194925	0.82883	0.50454	0.223487	0.980851	13	9	3	29	21.5	5	57.655	0	42.006	5915800000	77	25.7703	26.2555	22.5168	25.2588	26.6743	26.5636	26.0732
A0A1L8GSY9;Q6GQG3	A0A1L8GSY9;Q6GQG3	arpp19-b	cAMP-regulated phosphoprotein 19-B (ARPP-19-B)	Endosulphine																-0.891878	0.931594	0.317149	-0.919889	0.971876	0.164947	-0.171652	0.1896	0.889785	-0.177715	0.296004	0.993431	11	11	8	70.1	70.1	60.7	13.043	0	108.5	8672900000	158	26.6607	25.9264	26.3751	26.4157	26.2396	25.1542	24.2747
Q0IH96;A0A1L8HX96;Q58E02	Q0IH96;A0A1L8HX96;Q58E02	clta	Clathrin light chain	Clathrin light chain																0.428387	0.230388	0.802571	0.383919	0.195615	0.595126	0.595926	0.286195	0.774805	0.786209	0.547097	0.823637	6	6	6	28.1	28.1	28.1	22.654	0	101.46	3675300000	56	22.3723	24.3688	22.6438	24.9671	24.5631	24.128	22.8718
Q5EAY1;A0A1L8FJU1	Q5EAY1;A0A1L8FJU1	dnajc9																		0.167612	0.436781	0.866413	0.244725	1.154	0.490394	0.259258	0.894953	0.793181	0.505298	1.86079	0.729032	14	14	14	51.1	51.1	51.1	30.503	0	84.807	12780000000	221	26.5034	26.6204	26.4877	26.6857	26.4525	26.5124	27.166
A0A1L8EXA3;P12805	A0A1L8EXA3;P12805	bud31;g10	Protein BUD31 homolog (Protein G10)	G10 protein																0.443921	0.328878	0.737689	0.866603	0.98991	0.171406	0.620011	0.684545	0.656143	1.30986	1.39993	0.320939	5	5	5	32.6	32.6	32.6	17.04	0	10.644	1633900000	67	22.7531	22.4574	24.2132	23.7976	22.9718	23.3525	24.7932
A2RRX7;A0A1L8I1V0;Q801Q6;A0A1L8HR41	A2RRX7;A0A1L8I1V0;Q801Q6;A0A1L8HR41	wdr36																		0.656251	1.06537	0.391666	0	-4.34294e-08	1	0.482472	1.68375	0.59967	0.339337	0.640199	0.959004	5	5	5	7	7	7	98.736	0	7.0962	560710000	39	22.6704	22.2248	22.2492	22.7044	22.4417	23.108	23.868
A0A1L8H831	A0A1L8H831			TAF15/EWS/TLS family;TATA binding associated factor 15																-0.18828	0.191534	0.881192	-0.29363	0.258535	0.591947	0.149638	0.108825	0.924582	0.324023	0.266681	0.972321	15	15	2	30.4	30.4	3.5	51.283	0	323.31	7506300000	159	25.0133	25.1678	25.2652	25.9982	25.87	24.8953	24.4304
Q91864;Q6IRA2;A0A1L8GTE7;Q9DGF8	Q91864;Q6IRA2;A0A1L8GTE7	XTm4	Nonmuscle alphafast-tropomyosin (Fragment);TropomyosinXTm4 protein	Tropomyosin																0.736245	0.341713	0.644548	-0.890851	0.277828	0.414442	0.151946	0.0453647	0.960843	1.07267	0.529914	0.771157	28	16	4	69	48.8	19.4	28.875	0	45.155	10095000000	98	25.7003	25.9559	22.6454	25.9707	26.6222	25.6439	24.6295
A0A1L8FT39	A0A1L8FT39	atp6v1h		ATPase, V1 complex, subunit H																0.763953	0.24716	0.718431	-0.862596	0.363156	0.352573	0.386734	0.131608	0.876148	0.720951	0.271849	0.960952	19	19	5	36.3	36.3	9.6	55.391	0	194.19	12103000000	141	24.4574	25.9208	22.7111	25.4097	26.9753	25.826	22.3446
B7ZSK0;P50532;A0A1L8GAQ3;A0A1L8GAR9;Q0IH50;Q7T0W6;Q7ZXN4	B7ZSK0;P50532;A0A1L8GAQ3;A0A1L8GAR9	smc4;capc;smc4l1	Structural maintenance of chromosomes protein 4 (SMC protein 4) (SMC-4) (Chromosome assembly protein XCAP-C) (Chromosome-associated protein C)	Structural maintenance of chromosomes protein																-0.0798044	0.0589875	0.953564	0.497087	0.659631	0.344792	0.535553	0.608923	0.711519	0.265535	0.219005	0.980514	48	48	48	38.3	38.3	38.3	147.05	0	248.85	13816000000	254	25.6758	26.231	25.7334	27.0947	27.0973	25.8446	25.4819
Q6PA12;Q7ZY80	Q6PA12;Q7ZY80	dpp3;dpp3-A-prov	Dipeptidyl peptidase 3 (EC 3.4.14.4) (Dipeptidyl aminopeptidase III) (Dipeptidyl peptidase III)	Dipeptidyl-peptidase 3																0.282378	0.0943675	0.90347	-1.75847	0.856912	0.100746	-0.230664	0.143861	0.889341	-0.123547	0.0537324	0.987	41	41	1	58.4	58.4	3	82.912	0	323.31	28675000000	365	26.0111	27.633	25.8842	27.1019	28.34	27.6588	23.952
Q6GPT0	Q6GPT0			Fatty acid-binding protein 4;Intracellular lipid binding protein																0.564907	0.371823	0.66977	-1.06216	0.759258	0.177128	-0.0917296	0.0355423	0.976193	0.764035	0.651479	0.784247	14	14	11	84.4	84.4	78.5	15.291	0	323.31	429840000000	662	30.1373	32.0849	30.3127	31.0644	31.9019	31.6837	30.0383
Q66J73;A0A1L8F8M2	Q66J73;A0A1L8F8M2	abcf1																		-0.200287	0.418893	0.8419	0.35191	0.826233	0.409314	0.224293	0.479918	0.830171	0.4883	0.679093	0.88778	44	44	44	45	45	45	100.52	0	323.31	55671000000	556	27.8742	28.3092	27.9664	28.5667	28.1877	28.1613	27.9835
A0A1L8ELC5	A0A1L8ELC5	cse1l																		-0.587743	0.150477	0.828776	-1.30124	0.551849	0.205204	-0.294253	0.170192	0.868551	0.0858717	0.0417742	0.996521	53	53	17	53.3	53.3	22.3	110.14	0	323.31	124410000000	459	28.4011	30.2442	28.3388	30.1759	30.2523	29.9823	24.5249
Q9I9B3;Q9I995	Q9I9B3;Q9I995	cast;calp3	Calpastatin	Calpastatin																-0.502555	0.533144	0.629277	0.297502	0.297342	0.570608	0.420439	0.450638	0.770018	0.356702	0.306428	0.982619	17	9	3	36.7	24.1	4.8	62.104	0	80.512	7550900000	172	26.1985	25.1497	26.9531	26.4748	25.7013	25.0925	25.9408
Q7SYR8;A0A1L8HGV4	Q7SYR8;A0A1L8HGV4	txndc9	Apacd-prov protein																	0.0852695	0.0518458	0.954992	-0.559245	0.543128	0.34686	0.0210676	0.0100693	0.998913	0.51966	0.557984	0.900102	19	19	19	61.9	61.9	61.9	26.419	0	130.13	23942000000	258	26.4748	27.2949	26.2	27.2601	27.7376	26.8289	25.4877
Q3KQ82	Q3KQ82	pfn1	Profilin	Profilin;Profilin1/2/3, vertebrate																1.38964	0.713418	0.288846	-1.02136	0.551029	0.237905	0.147403	0.0521942	0.95638	0.930515	0.4503	0.833596	12	12	8	92.8	92.8	73.2	14.932	0	281.95	104120000000	258	27.3125	30.2293	26.8776	28.5637	30.086	29.8159	27.9793
A0A1L8F6D8	A0A1L8F6D8	psmb7	Proteasome subunit beta type (EC 3.4.25.1)	Peptidase T1A, proteasome beta-subunit;Proteasome B-type subunit;Proteasome subunit beta 7;Proteasome, subunit alpha/beta																0.344575	0.690403	0.692568	-0.0634999	0.111304	0.861045	0.198625	0.290748	0.867917	0.35874	0.603975	0.958695	13	13	9	61.7	61.7	43.3	29.949	0	323.31	32519000000	255	27.3884	27.3304	28.0431	27.4813	28.3995	27.6523	27.6392
A0A1L8FBY7;Q7ZY40	A0A1L8FBY7;Q7ZY40	anp32e	Acidic leucine-rich nuclear phosphoprotein 32 family member E																	1.02103	0.409581	0.53683	-1.00609	0.648135	0.206565	-0.0518446	0.0220251	0.985759	0.812018	0.358233	0.906911	10	10	7	46.8	46.8	36.9	30.108	0	263.73	13295000000	134	24.3544	26.6637	24.3542	24.2478	27.3713	26.277	23.2136
A0A1L8ENF2;Q6AXA3;Q7ZTL2	A0A1L8ENF2;Q6AXA3;Q7ZTL2	psmd12	Psmd12 protein;Psmd12 protein (Fragment)	26S Proteasome non-ATPase regulatory subunit 12																2.35514	0.992191	0.117679	0.843272	0.282658	0.415127	1.12257	0.404605	0.657677	1.20059	0.415429	0.823033	28	28	12	61.5	61.5	31.4	53.047	0	323.31	32802000000	259	22.7248	28.3279	26.0469	27.1868	28.922	28.2921	28.26
Q5U5C7	Q5U5C7	pdcd5		PDCD5-like																0.74056	0.333466	0.651289	-1.02291	0.492086	0.259315	-0.426569	0.166793	0.847272	0.979885	0.508198	0.793441	9	9	2	63.5	63.5	17.5	14.402	0	89.102	7681500000	53	24.3553	26.4518	22.5533	25.3821	25.6501	24.917	24.5307
A0A1L8HWE8;Q5HZ68	A0A1L8HWE8;Q5HZ68	gamt	Guanidinoacetate N-methyltransferase (EC 2.1.1.2)	Guanidinoacetate N-methyltransferase																3.01139	0.925538	0.112495	-1.09238	0.328279	0.348401	0.376407	0.106364	0.889547	1.41157	0.383726	0.818824	11	11	7	70.4	70.4	45.1	26.637	0	323.31	54413000000	162	22.6215	28.2578	24.142	24.3715	29.9451	28.47	24.6135
Q6GQ64	Q6GQ64		Thioredoxin	Thioredoxin																1.9263	0.802404	0.205897	-0.01158	0.00316771	0.989739	0.627925	0.192917	0.812328	1.42844	0.543701	0.681625	9	9	7	89.5	89.5	67.6	11.663	0	323.31	29101000000	187	25.2855	27.8762	22.8913	26.2326	28.3539	27.7443	25.7902
A0A1L8H4C2;Q6INH5	A0A1L8H4C2;Q6INH5	srrt-b;ars2-b	Serrate RNA effector molecule homolog B (Arsenite-resistance protein 2-B)	Protein of unknown function DUF3546																0.643246	0.297483	0.699147	-0.598023	0.341375	0.419511	0.00620365	0.002676	0.99864	0.442938	0.176964	0.980083	24	24	7	33.4	33.4	12.7	97.839	0	99.947	4950400000	106	23.6412	24.5781	22.0346	24.9226	25.9565	24.0485	22.9415
Q66J46;Q9I8J5	Q66J46	csrp3;csrp3-A-prov	Csrp3-A-prov protein (LIM protein)																	-0.607887	0.334792	0.679505	-1.16776	1.00068	0.122116	-0.241843	0.126485	0.887589	0.0265775	0.0141682	0.99706	13	13	0	75	75	0	20.744	0	304.09	16844000000	205	26.6349	26.5705	26.1907	27.5125	27.4039	26.0626	24.1159
Q05AW6	Q05AW6	rtcbRTCB	tRNA-splicing ligase RtcB homolog (EC 6.5.1.3)	tRNA-splicing ligase RtcB homologue, eukaryotic;tRNA-splicing ligase, RtcB																1.15494	1.64751	0.132169	0.806653	1.24115	0.155909	0.733295	1.06764	0.495618	0.945945	1.47672	0.427099	25	25	9	51.3	51.3	18.8	55.186	0	291.49	16686000000	318	25.6987	26.9024	25.3974	26.2312	27.0343	26.917	27.7502
A0A1L8HKM5;Q9PTG8	A0A1L8HKM5;Q9PTG8	tacc3;maskin	Transforming acidic coiled-coil-containing protein 3 (Cytoplasmic polyadenylation element-binding protein-associated factor Maskin) (CPEB-associated factor Maskin)																	0.37125	0.431716	0.73262	0.27467	0.485981	0.528393	0.375147	0.499066	0.771932	0.49471	0.510036	0.920506	36	36	25	51.1	51.1	41.6	102.51	0	323.31	32152000000	543	26.7781	26.8481	26.6868	27.7556	28.074	26.7427	27.1092
Q6GLK7	Q6GLK7	psmd9		26S Proteasome non-ATPase regulatory subunit 9																1.6054	1.00245	0.174348	-0.844612	0.542044	0.269894	0.270808	0.133628	0.885087	0.5803	0.207371	0.981971	20	20	15	79.8	79.8	69.7	22.859	0	166.04	8142500000	127	22.9222	25.4422	23.0087	24.3372	26.566	25.4708	23.9758
A0A1L8I0C2;P62323	A0A1L8I0C2;P62323	snrpd3	Small nuclear ribonucleoprotein Sm D3 (Sm-D3) (snRNP core protein D3)	Like-Sm (LSM) domain containing protein, LSm4/SmD1/SmD3;Small nuclear ribonucleoprotein Sm D3																1.38623	0.913853	0.227228	-0.237511	0.0960172	0.75578	0.717326	0.287259	0.766753	0.85528	0.354662	0.899887	8	8	2	58.7	58.7	18.3	13.916	0	239.35	5753900000	57	22.4094	25.1447	22.4243	24.9541	25.4088	24.934	24.9186
Q9PVZ2;Q7ZWQ9	Q9PVZ2	nup214;CAN	Nucleoporin CAN	Nuclear pore complex protein																0.130805	0.07006	0.937608	-0.336536	0.259351	0.568142	0.247274	0.171619	0.879771	0.117687	0.0510453	0.986975	28	28	28	21.6	21.6	21.6	208.93	0	323.31	6182700000	137	24.2598	24.4059	23.8745	25.7777	26.0796	24.2395	23.6385
A0A1L8GSC6	A0A1L8GSC6	map2k1																		1.03471	0.511247	0.465878	-1.24742	0.466707	0.245471	0.324695	0.121495	0.884383	0.346055	0.12859	0.994015	21	21	1	48.9	48.9	4.1	43.643	0	323.31	42014000000	273	25.5517	27.7391	25.6728	27.9002	28.8593	28.0029	25.795
A0A1L8H0H1;Q32NK0	A0A1L8H0H1;Q32NK0	myef2		Myelin expression factor 2																1.14931	1.34325	0.179074	0.964375	1.14625	0.131394	1.08833	1.30539	0.271385	0.664268	0.4638	0.887556	16	15	3	22.3	21.2	5	65.925	0	21.549	3671400000	60	22.534	23.7402	22.8146	24.3714	24.854	24.0749	24.702
Q7ZYS4	Q7ZYS4	pdlim1		PDZ and LIM domain protein 1																-0.34916	0.38616	0.757388	-0.37943	0.564587	0.428473	-0.00383997	0.0032107	0.9987	0.0835099	0.133394	0.990411	21	21	17	78.2	78.2	67.1	35.54	0	323.31	18461000000	325	26.8549	26.719	27.068	27.3523	27.4177	26.2975	25.7912
Q6GLZ5;A0A1L8FX07	Q6GLZ5;A0A1L8FX07	sept7	Septin-7	Septin;Septin 7																0.994903	0.478602	0.495271	-1.26055	0.512242	0.224735	0.181203	0.0671372	0.940788	0.398815	0.149408	0.98185	24	24	17	54.6	54.6	35.5	49.468	0	301.35	18990000000	212	23.9988	26.6013	25.6006	26.49	27.7182	27.2458	24.5158
A0A1L8HA32;A0A1L8H9V8;Q6IRB3;Q7ZXY2	A0A1L8HA32;A0A1L8H9V8;Q6IRB3;Q7ZXY2	dctn2-b	Dynactin subunit 2-B	Dynamitin																1.85608	1.04794	0.134035	-0.204774	0.0744351	0.800688	0.64296	0.270674	0.773597	1.0438	0.466513	0.810542	18	18	8	53.3	53.3	25.3	44.828	0	292.02	16558000000	162	24.5786	26.636	22.9865	25.6439	27.6622	26.6041	25.5455
Q6GQB7	Q6GQB7	psmc5		26S proteasome regulatory subunit 8;26S proteasome regulatory subunit P45-like																1.01729	2.34654	0.113426	-0.0865698	0.133738	0.825385	0.236499	0.423141	0.83042	0.506575	0.735466	0.863862	35	35	2	77.3	77.3	5.3	46.522	0	323.31	47874000000	496	26.9845	27.937	27.3738	27.3004	28.7058	28.1793	28.2791
A8DZJ1	A8DZJ1	baz1b;wstf	Tyrosine-protein kinase BAZ1B (EC 2.7.10.2) (Bromodomain adjacent to zinc finger domain protein 1B) (Williams syndrome transcription factor homolog)																	-0.486449	0.326651	0.721463	0.969512	0.481028	0.273375	0.556636	0.328742	0.766891	1.46506	0.485913	0.730248	81	16	0	52.7	13.4	0	166.15	0	276.98	4396300000	75	22.0817	24.8753	22.8209	22.5624	22.4715	22.6106	22.9959
Q6INK1	Q6INK1	cpne1																		0.115107	0.0335052	0.962208	-1.68988	0.753213	0.123434	-0.257875	0.0857609	0.918085	0.419712	0.244024	0.984576	35	17	17	59.8	37.5	37.5	59.024	0	323.31	27800000000	299	25.6333	27.6605	26.2196	27.1351	28.248	27.5613	23.5235
A0A1L8GGX7;Q5EE04;A0A1L8GNN2	A0A1L8GGX7;Q5EE04	tpr	Nucleoprotein TPR (NPC-associated intranuclear protein) (Trans																	0.617725	0.432609	0.624819	-0.301063	0.182394	0.633528	0.1457	0.0716888	0.941185	0.659937	0.480163	0.875277	110	110	110	51.1	51.1	51.1	263.62	0	323.31	62111000000	938	27.613	28.0712	26.6508	28.8361	29.4109	28.2221	27.2996
Q7SZT3	Q7SZT3	atp6v1g1	V-type proton ATPase subunit G	Vacuolar (H+)-ATPase G subunit																-0.808959	0.31606	0.650846	-1.49543	0.706384	0.146148	-0.332548	0.168979	0.86399	-0.0585876	0.034378	0.999064	6	6	2	68.6	68.6	35.6	13.506	0	323.31	13944000000	130	26.469	26.3873	25.871	27.4128	27.0765	26.284	22.6672
A0A1L8HE49	A0A1L8HE49	mycbp		Associate of Myc 1																0.97418	2.082	0.139178	0.735502	1.32491	0.166783	0.678242	0.966742	0.550728	0.897395	1.18018	0.531226	7	7	7	83.5	83.5	83.5	11.723	0	87.8	9774700000	76	25.2147	26.0383	25.8158	24.9903	26.6026	26.529	26.4606
A0A1L8I220;Q6NRZ4	A0A1L8I220;Q6NRZ4	col4a3bp	Collagen type IV alpha-3-binding protein (Ceramide transfer protein)																	0.796999	0.295686	0.668742	-0.879914	0.473613	0.286988	0.160594	0.0544555	0.955518	0.446604	0.140428	0.980134	20	20	5	36.8	36.8	13.9	70.333	0	135.14	8298200000	149	22.6517	25.4633	23.1485	25.1866	26.6371	25.0086	22.4874
A0A1L8EM66;Q5XGT6	A0A1L8EM66;Q5XGT6	aspscr1																		0.525826	0.136886	0.851277	-1.03156	0.343173	0.344658	0.0751734	0.0173287	0.986678	0.805717	0.270153	0.96184	34	34	34	67.3	67.3	67.3	62.798	0	323.31	11363000000	164	25.2582	25.7939	22.531	27.2874	27.8129	25.8749	22.8073
Q7ZXG3;Q5BJ43	Q7ZXG3	eif5a	Eukaryotic translation initiation factor 5A (eIF-5A)	Translation elongation factor IF5A-like																0.921405	0.503163	0.49521	-1.2286	1.10199	0.102841	-0.146957	0.0567738	0.955684	0.742013	0.364542	0.915815	12	12	3	85.1	85.1	41.6	16.704	0	323.31	58226000000	243	26.6684	28.6342	26.4986	27.7219	28.9993	28.6853	26.3048
Q7ZYM5;A0A1L8FT58;Q66JA3	Q7ZYM5;A0A1L8FT58;Q66JA3	sdcbp	Sdcbp protein (Sdcbp-prov protein)	Syntenin-1																1.64578	1.11883	0.138735	-0.450747	0.221782	0.549054	0.272623	0.117429	0.889457	0.869453	0.413173	0.864836	10	10	10	53.2	53.2	53.2	31.983	0	237.47	5768700000	91	22.6631	24.8873	22.278	24.9805	26.026	24.8195	24.9611
Q6GMY9	Q6GMY9	cse1l;xpo2	Exportin-2 (Exp2) (Chromosome segregation 1-like protein) (Importin-alpha re-exporter)																	1.25626	0.434575	0.484783	-0.969347	0.3731	0.330275	0.234351	0.0635785	0.93447	0.752008	0.28521	0.95475	48	13	1	45.3	15.4	1.6	109.99	0	323.31	19233000000	159	24.5606	26.2791	22.666	26.4974	27.9585	26.0323	23.7291
A0A1L8F736;A0A1L8F2P7;A0A1L8HT82	A0A1L8F736	nop14		Nucleolar protein 14																1.03973	0.789525	0.317577	-1.16959	0.883235	0.13837	-0.205977	0.0947759	0.917378	0.726809	0.47856	0.862605	16	16	15	81.3	81.3	74.7	24.139	0	323.31	171870000000	349	28.5243	30.1249	28.1622	28.677	30.8712	29.8115	28.5927
A0A1L8GDM4	A0A1L8GDM4																			0.610932	0.262704	0.732454	-0.664485	0.409969	0.364407	-0.0632272	0.0253734	0.986925	0.684819	0.260487	0.964772	66	66	13	36.9	36.9	9.3	227.98	0	263.99	11196000000	207	24.6156	25.2556	23.5819	26.3495	27.3849	25.0081	23.8132
Q6GPD1;Q9W6G9;REV__A0A1L8F1W7	Q6GPD1;Q9W6G9	mad1l1;mad1-A	Mad1-A protein	Spindle assembly checkpoint component Mad1																1.51957	0.910581	0.20999	0.885732	0.562535	0.252831	0.972689	0.534023	0.612477	1.1691	0.546776	0.731995	37	37	37	52.2	52.2	52.2	83.247	0	168.17	7074800000	131	21.9947	23.1821	24.6686	25.2411	26.2348	24.669	24.4959
Q641D5	Q641D5	hat1	Histone acetyltransferase type B catalytic subunit (EC 2.3.1.48)	Histone acetyltransferase type B, catalytic subunit																0.402555	0.191853	0.822798	-0.783992	0.648006	0.247196	-0.0917101	0.0562889	0.965084	0.296292	0.181197	0.98088	21	21	13	56.5	56.5	40.3	47.226	0	323.31	27101000000	210	26.2735	27.0049	25.6324	26.9491	28.2539	26.7631	24.7848
Q6IP85	Q6IP85	vta1																		-0.20203	0.0732857	0.919011	-2.0601	1.46368	0.057077	-0.596152	0.282613	0.774024	-0.0289173	0.0126724	0.99604	11	11	5	38.1	38.1	20.9	33.789	0	323.31	11575000000	105	24.7888	25.881	24.7531	26.5256	26.708	25.6738	22.7007
Q68F32;A0A1L8ER09	Q68F32;A0A1L8ER09	arhgdig		Rho protein GDP-dissociation inhibitor																1.47704	0.509408	0.388632	-1.0661	0.32231	0.355726	0.202535	0.0483258	0.956544	1.01963	0.309454	0.918515	12	9	9	68.8	60.3	60.3	22.856	0	323.31	19398000000	142	22.3281	27.4611	24.6752	25.6971	27.7235	27.061	24.1964
A0A1L8GQX7;Q6NUB8	A0A1L8GQX7;Q6NUB8	fkbp4	Peptidylprolyl isomerase (EC 5.2.1.8)	Peptidyl-prolyl cis-trans isomerase FKBP4;Peptidyl-prolyl cis-trans isomerase, FKBP-type																0.414835	0.111218	0.877431	-1.50824	0.647711	0.16488	-0.257785	0.0796384	0.920333	0.561814	0.238606	0.9641	27	27	12	55.7	55.7	26	50.025	0	300.56	18567000000	208	24.7502	26.5337	24.0785	26.7607	27.8466	26.5395	22.398
Q6GM69;Q98UD3	Q6GM69;Q98UD3	hnrnpab	Vg1 mRNA binding protein 40																	0.541372	0.440237	0.64661	0.267735	0.246695	0.611814	0.61157	0.398179	0.743361	0.464942	0.371258	0.961303	12	12	5	33.4	33.4	20.6	35.937	0	323.31	5451200000	133	23.2712	24.9667	24.4773	25.0118	25.8373	24.6188	24.1462
A0A1L8HF09;Q6PA24;P25229	A0A1L8HF09;Q6PA24;P25229	capza1;capza	F-actin-capping protein subunit alpha-1 (Actin-binding protein chain A) (ABP-A) (Fragment)	F-actin-capping protein subunit alpha																0.956797	1.97848	0.156008	-0.373796	0.689496	0.411273	-0.00941086	0.0100197	0.995186	0.652464	1.09604	0.703557	14	14	11	68.5	68.5	54.5	32.845	0	323.31	21389000000	276	26.6798	27.2098	26.145	26.1498	27.5777	27.3439	27.6035
B7ZPP0;Q9DG02;A0A1L8HM27	B7ZPP0;Q9DG02;A0A1L8HM27	camk2d	Calcium/calmodulin-dependent protein kinase type II delta chain (CaM kinase II subunit delta) (CaM-kinase II delta chain) (CaMK-II subunit delta) (EC 2.7.11.17)																	1.26841	1.02927	0.214835	1.10856	0.887733	0.145519	0.971106	0.764016	0.488653	0.860536	0.664096	0.751905	19	14	3	48.2	38.1	9.7	53.932	0	323.31	5272300000	91	24.9062	25.1089	22.4586	23.7584	25.5674	25.045	25.7048
A0A1L8ELK5;Q6GN67	A0A1L8ELK5;Q6GN67	adrm1-a;xoom	Proteasomal ubiquitin receptor ADRM1-A (Oocyte membrane protein)	26S proteasome complex ubiquitin receptor, subunit Rpn13																0.089623	0.1404	0.932077	0.71479	1.75094	0.142587	0.709703	1.4383	0.435671	0.415652	0.686167	0.920311	10	10	4	24	24	7.9	42.155	0	68.68	10669000000	148	26.3385	25.6164	26.1921	26.5606	26.4728	25.9276	26.4884
A0A1L8HFT1;Q6DJI5	A0A1L8HFT1;Q6DJI5	pithd1	PITH domain-containing protein 1																	-0.543877	0.709845	0.548825	-0.441387	0.367282	0.459421	-0.132297	0.0804561	0.94108	0.216507	0.242864	0.982599	8	8	8	47.8	47.8	47.8	23.557	0	22.58	2358900000	59	23.8087	23.99	24.143	25.2636	24.1631	23.6619	23.3223
Q6P7J6;A0A1L8I2F3;A0A1L8HR55	Q6P7J6;A0A1L8I2F3	glrx																		-0.292962	0.152808	0.873652	-2.04476	1.13557	0.071511	-0.57104	0.302533	0.772246	-0.0191598	0.010922	0.997149	6	6	6	54.2	54.2	54.2	11.929	0	46.702	27202000000	116	27.3182	27.7024	26.6728	28.0276	27.9396	27.5124	25.1415
Q498G4;A0A1L8EMZ3	Q498G4;A0A1L8EMZ3	sept9		Septin;Septin 9																-0.20436	0.0765277	0.918588	-1.45555	0.804554	0.127945	-0.35902	0.234576	0.825998	-0.189833	0.102777	0.98996	23	23	4	73.8	73.8	12.5	38.665	0	323.31	17671000000	241	26.0584	26.8051	25.5209	26.8071	27.6936	26.5265	23.486
A0A1L8GNW8;A0A1L8EMV9	A0A1L8GNW8	gga3		ADP-ribosylation factor-binding protein GGA3																-0.133818	0.0553878	0.943107	-0.752266	0.548695	0.285316	0.0200849	0.00786886	0.997477	0.27602	0.154585	0.993613	13	13	5	23.2	23.2	11.7	68.924	0	47.91	4182600000	116	24.6102	24.8158	22.8203	24.6149	24.997	24.281	22.0113
A2VD69	A2VD69	gbp1																		0.422384	0.229339	0.804259	-0.53383	0.295028	0.466748	0.108975	0.0451439	0.971091	0.46002	0.251698	0.972853	35	35	17	58.9	58.9	30.8	69.814	0	323.31	21351000000	270	25.824	27.192	25.1171	27.3444	27.7395	26.6117	25.4372
A0A1L8HN75;Q9DED4	A0A1L8HN75;Q9DED4	cirbp-b;cirbp;cirp2	Cold-inducible RNA-binding protein B (Cold-inducible RNA-binding protein 2) (xCIRP2) (Glycine-rich RNA-binding protein CIRP-B)																	-0.839995	1.15921	0.290666	-0.094985	0.128655	0.81933	0.0122027	0.00936216	0.995339	0.323605	0.611795	0.964706	9	6	6	59	48.2	48.2	17.855	0	323.31	40912000000	147	28.4152	27.7971	28.1094	28.4365	28.0275	26.884	26.6248
Q6PF21;A0A1L8H9X3	Q6PF21;A0A1L8H9X3	mars	Methionine--tRNA ligase, cytoplasmic (EC 6.1.1.10) (Methionyl-tRNA synthetase) (MetRS)	Methionine-tRNA ligase, type 1;Methionyl-tRNA synthetase																0.576853	0.715285	0.532845	0.499948	0.680161	0.339466	0.52057	0.725856	0.691274	0.268293	0.266125	0.977774	32	32	15	37.9	37.9	18.5	102.36	0	285.91	11771000000	239	25.0497	26.5911	25.7287	26.3189	26.9439	26.3487	26.6573
A0A1L8I385;Q4QQX2	A0A1L8I385																			0.662418	0.112373	0.867022	-2.24292	0.53838	0.167182	-0.32748	0.0582091	0.933897	0.65904	0.145639	0.978461	106	106	70	57.4	57.4	40	246.28	0	323.31	76760000000	887	25.7202	29.1337	23.6567	29.083	29.6329	28.8745	22.4123
A0A1L8FA49	A0A1L8FA49																			1.02546	0.665152	0.377184	-0.919593	0.65989	0.218191	-0.0631404	0.0273574	0.987607	0.64622	0.302323	0.963136	21	21	5	47.2	47.2	16	49.189	0	154.07	11190000000	127	23.68	25.9719	24.728	25.1451	27.1473	26.1557	24.397
A0A1L8HBT8	A0A1L8HBT8			Proteinase inhibitor I25A, stefin																0.435387	0.250637	0.78177	-0.869098	0.570554	0.252956	-0.138658	0.0524087	0.957282	0.60972	0.444672	0.910325	8	7	2	84.2	75.2	27.7	11.237	0	319.87	51987000000	231	27.1109	28.6741	26.8151	28.0948	28.9629	28.1856	26.498
A0A1L8HHN1;Q7ZYF2;A0A1L8HHL2	A0A1L8HHN1;Q7ZYF2;A0A1L8HHL2	tpt1	Translationally-controlled tumor protein homolog (TCTP)	Translationally controlled tumour protein																2.13186	0.704607	0.232674	-0.320598	0.0813757	0.759208	0.457357	0.0932049	0.889025	1.78319	0.587537	0.597935	8	8	8	51.7	51.7	51.7	19.526	0	72.731	43045000000	182	25.6423	28.5896	22.3159	26.3153	28.9949	28.0284	25.8513
Q6DCS8	Q6DCS8	actn4;actn4-prov	Actn4-prov protein	Alpha-actinin-4																1.51	0.478987	0.408449	-1.2019	0.336544	0.331322	-0.0181265	0.00424088	0.994067	0.93747	0.31372	0.919659	67	44	0	74.1	52.8	0	104.17	0	323.31	38142000000	420	24.1192	27.3621	23.9209	27.3201	28.9339	27.8268	24.0979
A0AUT4	A0AUT4			Chaperone tailless complex polypeptide 1 (TCP-1);Chaperonin Cpn60/TCP-1 family;T-complex protein 1, epsilon subunit																2.0911	0.863787	0.172789	-0.215209	0.0461033	0.844059	1.02957	0.250139	0.773097	0.979519	0.248906	0.960554	36	9	9	74.3	34.1	34.1	58.645	0	323.31	13296000000	91	22.2625	26.3704	22.1813	26.4786	26.5591	26.1058	26.5414
A9JTJ1;A0A1L8FGB5	A9JTJ1			Prothymosin/parathymosin																-1.00151	0.917984	0.292192	-1.41283	1.2987	0.0783395	-0.569973	0.406507	0.749034	-0.00954676	0.00834565	0.996655	6	6	6	48.8	48.8	48.8	13.445	0	136.22	9846100000	113	26.9724	26.3368	26.5383	26.8961	26.5483	25.7964	24.1521
A0A1L8G9T6;Q2VPG2	A0A1L8G9T6	eif4g3-like		Eukaryotic translation initiation factor 4 gamma 1																-0.318492	0.074582	0.904648	-1.9968	0.841759	0.0941642	-0.259255	0.0691486	0.92908	-0.198422	0.0626139	0.983769	69	69	34	45	45	26	177.75	0	323.31	51293000000	551	27.4475	27.9019	25.4983	29.0626	29.1915	27.4874	23.283
A0A1L8FNL6;A5D8P1	A0A1L8FNL6;A5D8P1	hsd17b14		Short-chain dehydrogenase/reductase SDR																-0.218432	0.184798	0.875681	-2.62141	2.25757	0.0291153	-0.815703	0.40627	0.709456	-0.142032	0.103274	0.985613	13	13	13	48	48	48	30.039	0	141.97	7567700000	80	25.7381	25.6105	25.1178	26.2606	26.1276	25.12	24.4981
A0A1L8HX88;Q6IRQ3;A0A1L8HNS0;A0A1L8HV95;Q6DKD6	A0A1L8HX88;Q6IRQ3	adh6																		1.49194	0.631546	0.310822	-1.01924	0.548678	0.238251	-0.127913	0.045814	0.964652	0.660844	0.23704	0.96454	16	16	16	53.6	53.6	53.6	40.247	0	323.31	8601700000	110	22.7135	25.9755	22.6309	24.3071	27.03	25.5977	23.1871
A0A1L8F2P0;Q5PPY1	A0A1L8F2P0;Q5PPY1	mcts1-a	Malignant T-cell-amplified sequence 1-A (MCT-1A)	MCT-1/Tma20																2.33831	1.03489	0.111482	-0.915004	0.329963	0.366138	0.436878	0.123992	0.876822	0.809817	0.234909	0.962176	10	10	3	68	68	15.5	20.53	0	116.23	12472000000	119	22.5076	26.6384	22.5121	25.3479	27.7419	26.7071	25.1577
A0A1L8GZV4	A0A1L8GZV4	znrd1-like	DNA-directed RNA polymerase subunit	DNA-directed RNA polymerase subunit/transcription factor S																0.547129	0.413439	0.651523	0.549959	0.4676	0.374191	0.728171	0.64388	0.630252	0.393878	0.390662	0.95791	5	5	5	46.7	46.7	46.7	13.748	0	32.379	994920000	50	22.574	23.7205	22.5092	22.5151	22.0686	23.7892	24.4442
A0A1L8G2Y9	A0A1L8G2Y9	prep		Peptidase S9A, prolyl oligopeptidase																0.561285	0.146881	0.837525	-1.79893	0.817343	0.104265	-0.367943	0.125018	0.880641	0.0639596	0.018125	0.999912	46	46	22	57.3	57.3	32.2	87.047	0	323.31	38558000000	414	25.339	28.3896	25.1678	27.3839	28.8946	28.3381	23.5267
Q6GLM9;A0A1L8FTA0;A0A1L8FZ72	Q6GLM9;A0A1L8FTA0	cops5;csn5	COP9 signalosome complex subunit 5 (Signalosome subunit 5) (EC 3.4.-.-)																	1.85195	1.19011	0.110585	0.143845	0.0640424	0.832341	0.71436	0.345133	0.746558	0.926043	0.383438	0.873669	18	18	18	48.8	48.8	48.8	37.51	0	124.18	11216000000	138	22.2614	25.8026	24.3009	24.7369	27.0076	25.6955	25.4595
Q5XGY8;A0A1L8G926;A0A1L8HQ65	Q5XGY8;A0A1L8G926;A0A1L8HQ65	srsf9																		0.433983	1.1603	0.549941	0.329126	0.736066	0.43597	0.405981	1.49915	0.678552	0.163234	0.273359	0.9895	9	9	3	30	30	13.5	25.916	0	10.848	841550000	46	22.2943	22.2684	22.4253	22.8223	22.8239	22.5384	23.2604
Q7ZWS8	Q7ZWS8	tagln2;tagln2-prov	Transgelin	Smooth muscle protein/calponin;Transgelin-2																0.731408	0.405857	0.611326	-0.978265	0.605471	0.22473	-0.119962	0.0405933	0.973454	0.739233	0.428677	0.881927	16	16	7	68	68	22.3	21.765	0	205.9	56500000000	232	26.5914	28.8351	26.7329	27.8767	29.0585	28.5322	26.4883
Q8UWG4	Q8UWG4	acp1		Protein-tyrosine phosphatase, low molecular weight;Protein-tyrosine phosphatase, low molecular weight, mammalian																0.351951	0.106865	0.883625	-1.06277	0.495792	0.25157	-0.117891	0.0352782	0.975336	0.530673	0.224913	0.97418	7	7	1	48.4	48.4	5.7	17.946	0	115.25	9423900000	99	22.8914	26.4944	25.2502	25.3957	26.5964	25.8568	22.5506
Q641C7;A0A1L8HEP1	Q641C7;A0A1L8HEP1	rnpep		Leukotriene A4 hydrolase-like;Peptidase M1, alanine aminopeptidase/leukotriene A4 hydrolase;Peptidase M1, aminopeptidase B																1.50326	0.487439	0.400741	-1.78973	0.699123	0.130972	-0.86713	0.291995	0.754486	0.756242	0.242892	0.963825	35	35	20	55.1	55.1	31	69.638	0	323.31	19384000000	226	23.428	27.0653	22.8557	26.7872	28.0582	27.059	24.0223
A0A1L8EXC8;O93400	A0A1L8EXC8;O93400	actb	Actin, cytoplasmic 1 (Beta-actin) (Cytoplasmic beta-actin) [Cleaved into: Actin, cytoplasmic 1, N-terminally processed]	Actin family																0.529632	0.669504	0.569757	-0.875928	1.34645	0.129225	0.0131803	0.0108236	0.996833	-0.0560474	0.0501728	0.996311	37	3	3	75.7	12.5	12.5	41.766	0	323.31	202020000000	156	29.6499	31.0115	30.0264	30.2507	30.5117	31.4426	30.2871
A0A1L8HSN0;Q6PCJ1;A0A1L8HKF0	A0A1L8HSN0;Q6PCJ1;A0A1L8HKF0	dctn1	Dynactin subunit 1	Dynactin subunit 1																0.726737	0.357214	0.639002	-0.172385	0.090367	0.7928	0.45152	0.206405	0.821399	0.38098	0.168851	0.975113	62	62	62	56.8	56.8	56.8	137.28	0	323.31	27366000000	419	25.3699	26.9164	25.3698	27.5461	28.3706	27.1203	25.1396
Q6GQB3	Q6GQB3	prdx1PRDX1		Peroxiredoxin, AhpC-type																0.944059	0.591289	0.43709	-1.44937	0.889419	0.113312	-0.320821	0.14529	0.877588	0.46369	0.287147	0.972693	15	12	0	71.9	60.8	0	22.357	0	323.31	43917000000	322	26.379	28.0143	26.3207	26.8992	28.9807	27.8592	26.0489
Q8AVP8;Q70YG6;A0A1L8H1Q1	Q8AVP8;Q70YG6	cyp	Peptidyl-prolyl cis-trans isomerase (PPIase) (EC 5.2.1.8)	Cyclophilin-type peptidyl-prolyl cis-trans isomerase																0.0536041	0.0354951	0.969046	-1.11218	0.866005	0.148709	-0.25099	0.102022	0.90274	0.475135	0.37433	0.960146	18	18	14	90.2	90.2	80.5	17.912	0	323.31	643890000000	884	31.4281	32.5179	31.2056	32.0176	32.3725	31.7992	30.6525
Q7SZS5;Q90ZB3;Q7SZS9;Q5M9A4	Q7SZS5;Q90ZB3	arhgdig	Arhgdib-prov protein	Rho protein GDP-dissociation inhibitor																1.43257	0.497241	0.401193	-1.12209	0.358967	0.321373	0.000324726	8.43093e-05	0.999682	0.714267	0.215843	0.969588	14	14	11	72.4	72.4	63.8	22.727	0	323.31	21221000000	236	24.4058	27.1319	22.8982	26.1318	28.0735	26.9727	23.8834
Q6DJI1	Q6DJI1	eif4ebp2		Eukaryotic translation initiation factor 4E binding																-1.66671	0.751955	0.246905	-0.88067	1.1868	0.14318	-0.442687	0.493329	0.763893	-0.212727	0.337247	0.972738	9	9	8	85	85	57.5	12.459	0	96.141	12553000000	164	27.1467	26.3398	27.032	27.2576	26.4009	25.8112	22.1229
Q5RJX5	Q5RJX5	slc9a3r1	Na(+)/H(+) exchange regulatory cofactor NHE-RF	Na(+)/H(+) exchange regulatory cofactor NHERF;Na(+)/H(+) exchange regulatory cofactor NHERF-1																-0.768243	0.523108	0.527011	-0.971288	0.856424	0.172386	-0.304225	0.153589	0.875699	-0.0316348	0.0185189	0.998774	13	13	7	44.9	44.9	23.7	34.618	0	109.53	11034000000	183	26.1699	25.9244	25.6976	27.0534	26.5235	25.2834	23.7936
A0A1L8EUH3	A0A1L8EUH3	jpt1		Microtubule-associated protein Jupiter																-0.80781	0.927007	0.35227	-0.717002	0.829022	0.226373	-0.251108	0.202804	0.867655	-0.0756178	0.0800842	0.98759	8	8	8	91	91	91	14.794	0	323.31	23614000000	365	28.4545	27.1103	28.1011	28.5083	27.8578	27.1676	26.432
A0A1L8EWB0;P51968	A0A1L8EWB0;P51968	hnrnpa3	Heterogeneous nuclear ribonucleoprotein A3 homolog 1 (hnRNP A3(A))																	1.47159	1.11475	0.163576	-0.317735	0.136019	0.67865	0.226197	0.0838504	0.92017	1.05178	0.503439	0.777292	14	14	2	36.5	36.5	3.5	38.409	0	67.566	6047400000	86	22.2403	24.4174	22.8361	24.7086	25.746	24.9007	24.1437
Q7ZXP8;Q6PAV9;Q7LZK4	Q7ZXP8	eef2.1	Eef2-prov protein																	0.374375	0.131099	0.873813	-1.47364	0.701576	0.149011	-0.331145	0.115474	0.888316	0.189588	0.0712149	0.98262	61	18	13	69.1	23.2	17.6	95.426	0	323.31	43696000000	282	26.7384	28.4838	25.4639	27.7028	29.0378	27.8418	25.0362
A0A1L8EY93;A1A5K6	A0A1L8EY93;A1A5K6	tbc1d24	TBC1 domain family member 24																	0.90012	0.504693	0.500149	-1.02307	0.591937	0.221314	0.0312419	0.0107386	0.997032	0.192665	0.0634133	0.983256	18	18	18	35.8	35.8	35.8	63.806	0	72.483	6764000000	82	22.9644	24.8244	23.2511	26.0755	26.1086	24.446	24.706
Q7T0S2	Q7T0S2	nudcd1	NudC domain-containing protein 1																	1.09943	0.438316	0.504467	-0.696571	0.364165	0.379618	0.229654	0.0868934	0.918982	0.343636	0.102069	0.990104	21	21	1	36.2	36.2	1.4	66.425	0	323.31	7678200000	125	22.8432	25.3936	22.4897	24.9449	26.5594	25.2731	22.6041
Q7ZYT4	Q7ZYT4	nsfl1c	Nsfl1c protein																	0.0589018	0.0526821	0.962321	-0.172865	0.204579	0.709154	0.110555	0.0989861	0.941655	0.186615	0.191331	0.988297	31	31	11	68.9	68.9	32.7	40.653	0	323.31	35701000000	423	27.229	27.7665	27.3263	27.9101	28.2921	27.3557	26.7339
Q6PAW9;A0A1L8G5E4;Q08AW6	Q6PAW9;A0A1L8G5E4	rab13		Small GTPase superfamily																0.386803	0.123362	0.874005	-0.631614	0.232339	0.495218	-0.127858	0.0394593	0.973979	0.58275	0.271265	0.957536	12	11	11	58.5	53	53	22.569	0	128.29	8216800000	71	22.6797	26.5415	24.8217	25.5771	26.3797	25.5886	22.8412
A0A1L8GBX1;Q60FK1;Q90WE3;B7ZS29	A0A1L8GBX1;Q60FK1;Q90WE3;B7ZS29	tdrd6	Tudor repeat protein Xtr;Tudor repeat protein Xtr (Fragment)Xtr protein																	1.48248	0.737774	0.270723	-0.359766	0.284283	0.541954	0.475053	0.242716	0.80588	0.415992	0.147374	0.981906	41	41	41	23.1	23.1	23.1	276.63	0	323.31	7646700000	125	22.9859	23.6179	22.4101	24.3679	27.185	24.1432	22.9697
A0A1L8FAF7	A0A1L8FAF7	dlgap5		SAPAP family																-0.433562	0.170111	0.831606	-1.44108	0.748838	0.140339	-0.415476	0.157254	0.857941	0.00164223	0.000662031	0.999013	28	28	17	39.2	39.2	26.7	111.5	0	322.7	9473100000	168	24.775	25.2405	24.6569	26.8386	26.5473	24.8525	22.6171
A0A1L8I1N9;Q9I9C1	A0A1L8I1N9	cast	Putative calpastatin	Calpastatin																-0.368081	0.397686	0.744657	0.465101	0.633729	0.364709	0.610581	0.852977	0.619334	0.396084	0.338353	0.974014	17	8	3	22.2	6.9	2.6	96.491	0	65.694	4451100000	111	25.291	24.7405	26.2089	25.5617	24.5883	24.8009	25.8186
Q8UVR6;Q32NS8;Q6JV11;A0A1L8FY47;A0A1L8FSC7	Q8UVR6;Q32NS8	cap2	Adenylyl cyclase-associated protein	Adenylate cyclase-associated CAP;Adenylyl cyclase-associated protein CAP2																-0.722971	0.240515	0.733083	-2.10253	0.965532	0.0790447	-0.778089	0.320708	0.749108	-0.0480623	0.0307209	1	32	17	17	66.5	43.2	43.2	51.131	0	323.31	19026000000	220	26.2465	27.1235	26.3421	27.1374	27.7606	26.7604	22.4642
Q6GPP8	Q6GPP8	hba-l5		Haemoglobin, alpha-type;Haemoglobin, pi																1.95942	1.13201	0.112779	-0.484435	0.177585	0.584134	0.213793	0.0745972	0.929431	1.02452	0.471791	0.808878	8	8	2	61.9	61.9	19.4	14.946	0	215.84	269580000000	318	27.6279	31.4935	28.5333	28.5104	31.546	31.0506	30.0623
A0A1L8GFU4	A0A1L8GFU4	cmpk1;CMPK;CMPK1	UMP-CMP kinase (EC 2.7.4.14) (Deoxycytidylate kinase) (CK) (dCMP kinase) (Nucleoside-diphosphate kinase) (EC 2.7.4.6) (Uridine monophosphate/cytidine monophosphate kinase) (UMP/CMP kinase) (UMP/CMPK)	Adenylate kinase/UMP-CMP kinase;UMP-CMP kinase																0.0102458	0.00280068	0.994797	-1.07112	0.468566	0.265549	-0.125077	0.0342317	0.975118	0.513754	0.221299	0.981353	18	18	1	59.7	59.7	3.7	24.766	0	99.204	14872000000	172	24.185	26.637	24.6824	26.9623	26.8671	25.9177	22.7058
A0A1L8HR51	A0A1L8HR51	cast		Calpastatin																-0.461815	0.552079	0.643125	0.107848	0.0969842	0.821769	0.288203	0.262336	0.836303	0.213233	0.176289	0.991506	18	18	9	21	21	9.6	98.618	0	286.87	15939000000	363	27.2061	26.1061	27.7097	27.5932	26.8988	26.3036	26.8432
A0A1L8GNK8	A0A1L8GNK8			Janus																-0.0928354	0.0511438	0.954152	-0.790375	0.660178	0.243474	-0.27394	0.116121	0.8888	0.483605	0.418596	0.94512	10	10	10	83.9	83.9	83.9	13.098	0	101.83	17353000000	166	26.0858	27.2226	25.7899	26.9615	27.429	26.143	25.0328
Q8AVV0	Q8AVV0	sf3a2	Sf3a2-prov protein																	1.28647	1.34483	0.14863	0.131615	0.0829702	0.819097	0.698369	0.483473	0.697175	0.585184	0.278066	0.961805	11	11	2	24.4	24.4	4.2	43.673	0	117.51	3009600000	48	22.2611	24.2022	22.7273	24.1449	24.7907	24.797	24.2557
Q9YI90;B7ZRU8	Q9YI90;B7ZRU8	Mtap4	Microtubule-associated protein																	-1.0606	0.784134	0.31582	-0.402792	0.494571	0.43221	-0.247941	0.222313	0.863606	-0.00154018	0.00115903	0.999512	32	22	1	29.7	24.5	1	130.13	0	236.74	24263000000	223	28.3359	27.8142	28.1945	29.2868	28.2605	27.5358	25.6279
A0A1L8HD51;Q5XFZ8	A0A1L8HD51	nsrp1																		0.0386848	0.0571597	0.967956	0.351636	0.62036	0.436957	0.218275	0.298514	0.860026	0.49091	0.546399	0.91686	6	6	6	12.8	12.8	12.8	64.796	0	28.896	593920000	24	22.6021	21.6802	22.6698	22.1162	22.264	22.2383	22.485
A0A1L8EN71;Q04834;Q91795;A0A1L8F026	A0A1L8EN71;Q04834	myh10	Myosin heavy chain B (Fragment);Nonmuscle myosin heavy chain b																	-0.00468779	0.0010815	0.997349	-2.23088	0.809088	0.0935682	-0.382148	0.099918	0.890218	-0.0165949	0.00555651	0.997385	120	103	44	62.2	57	26.7	231.25	0	323.31	42196000000	626	26.1739	26.7052	26.3809	27.9255	29.3069	27.1183	22.8544
A0A1L8HK01;A0A1L8I0U8;A0A1L8HAX6	A0A1L8HK01	piwil1		Piwi-like protein 1																1.56036	0.850757	0.222895	0.591831	0.248379	0.488814	0.582226	0.223787	0.802472	1.24055	0.55843	0.702568	36	36	36	47	47	47	99.397	0	231.61	9330100000	259	22.1421	26.0203	24.0649	25.8801	26.2892	25.9739	26.3165
A0A1L8G3I1;B1WBA6;A0JMT2;Q5FWU9;Q7ZYM6;Q6NUB4	A0A1L8G3I1;B1WBA6	eif4g1		Eukaryotic translation initiation factor 4 gamma 1																-0.838227	0.294497	0.660722	-1.43942	0.783565	0.132241	-0.371725	0.118776	0.884816	0.0299401	0.0134447	0.997082	69	34	34	46.1	27.2	27.2	177.98	0	323.31	15259000000	265	25.742	26.2066	25.4232	27.3188	27.0273	25.6182	22.1067
A0A1L8GR29;A0A1L8GWN2;Q71U00	A0A1L8GR29;A0A1L8GWN2;Q71U00	skp1;skp1a	S-phase kinase-associated protein 1 (Cyclin-A/CDK2-associated protein p19) (S-phase kinase-associated protein 1A) (p19A) (p19skp1)	S-phase kinase-associated protein 1;S-phase kinase-associated protein 1-like																1.06235	1.06437	0.250542	0.46447	0.540848	0.386261	0.45014	0.439295	0.769608	0.73886	0.92751	0.698921	15	15	15	65.6	65.6	65.6	18.658	0	314.92	22280000000	294	26.9953	28.1519	27.0061	26.7065	27.4474	28.2547	29.3896
A0A1L8HXP4	A0A1L8HXP4	cope	Coatomer subunit epsilon	Coatomer, epsilon subunit																1.52639	1.24052	0.128879	0.610895	0.446272	0.364247	0.695025	0.414328	0.718414	1.15374	0.674	0.649576	17	17	7	59.2	59.2	31.1	33.96	0	276.85	11048000000	157	22.7158	25.2769	25.0787	24.8065	26.6099	25.6047	25.4853
Q7ZWR3;A0A1L8FHI3	Q7ZWR3;A0A1L8FHI3	padi2	Padi2-prov protein	Protein-arginine deiminase																0.473548	0.214011	0.801721	-1.87631	0.679818	0.132064	-0.443213	0.254499	0.803942	-0.31542	0.134536	0.994527	31	31	23	49.1	49.1	36.2	74.096	0	323.31	49517000000	273	26.9827	28.3291	26.295	28.4714	29.0969	28.3322	25.9251
B1H1T9;A0A1L8FZ14;Q5U4X1;A0A1L8GUV9	B1H1T9;A0A1L8FZ14	kif20a-like	Kinesin-like protein	Kinesin-like protein;Kinesin-like protein KIF20A																1.26959	0.684914	0.315306	-0.0636873	0.023344	0.931286	0.206115	0.0745546	0.929647	1.12869	0.485642	0.778022	28	28	26	42.8	42.8	40.9	89.714	0	235.19	6847300000	120	23.0499	25.0574	22.2841	25.3488	26.3904	25.0198	24.0183
P45695;A0A1L8GJZ1	P45695;A0A1L8GJZ1	cfl1-a	Cofilin-1-A (ADF/cofilin-1) (XAC1)	ADF/Cofilin;Cofilin 1																-0.213046	0.109707	0.903627	-0.903033	1.06937	0.151739	-0.295446	0.169169	0.868239	0.115947	0.0782989	0.989879	20	11	11	83.3	46.4	46.4	19.066	0	323.31	150840000000	417	29.4569	30.2012	29.4258	30.6396	30.5124	30.0369	27.7857
A0A1L8H2S5;Q6GQH0;P79922	A0A1L8H2S5;Q6GQH0;P79922	dnmt1	DNA (cytosine-5)-methyltransferase (EC 2.1.1.37)	C-5 cytosine methyltransferase;DNA (cytosine-5)-methyltransferase 1-like																0.291953	0.0763991	0.904689	-0.791162	0.369424	0.360102	-0.0651941	0.0172874	0.987016	0.627638	0.257953	0.958258	54	54	26	41.4	41.4	22	167.73	0	323.31	20053000000	245	24.8354	26.7562	24.1112	27.0187	28.044	26.2615	22.6302
A0A1L8HNP3	A0A1L8HNP3	mier2-like																		-0.30363	0.141228	0.873891	0.76857	1.59861	0.135989	0.949185	1.38146	0.311023	0.49034	0.337844	0.962475	16	16	14	52.6	52.6	48	37.461	0	100.72	7755700000	289	26.6679	26.2441	26.9297	25.7537	24.1647	26.3194	27.9357
Q498L1;A0A1L8G3T0	Q498L1;A0A1L8G3T0	psmd1		26S Proteasome non-ATPase regulatory subunit 1;26S proteasome regulatory complex, non-ATPase subcomplex, Rpn2/Psmd1 subunit																0.689672	1.39487	0.317801	0.101267	0.145557	0.806493	0.251888	0.471051	0.816118	0.193846	0.290727	0.984739	44	44	5	52.1	52.1	7.8	105.46	0	323.31	49864000000	510	27.4619	28.0443	27.3171	28.2987	28.8224	28.3404	28.2592
A4IFX5;A0A1L8HW32	A4IFX5;A0A1L8HW32	hnrnpm		Heterogeneous nuclear ribonucleoprotein M																1.22959	0.9521	0.243608	0.0802345	0.0440035	0.88961	0.631068	0.357048	0.753869	0.552457	0.295258	0.963805	22	22	21	42.1	42.1	41.1	77.967	0	318.99	4213400000	68	23.0043	23.748	22.2633	24.5581	25.8039	24.2014	23.7677
Q6DTN6;Q6NUH4;Q7SZ12;A0A1L8H1S6;A0A1L8H1P8	Q6DTN6;Q6NUH4;Q7SZ12;A0A1L8H1S6;A0A1L8H1P8	ppia	Peptidyl-prolyl cis-trans isomerase (PPIase) (EC 5.2.1.8)	Cyclophilin-type peptidyl-prolyl cis-trans isomerase																-0.265637	0.338753	0.815199	-0.89364	0.695088	0.213483	-0.218769	0.101075	0.913868	0.45436	0.634936	0.917278	12	8	8	71.3	61.6	61.6	17.72	0	107.01	5339800000	105	25.1264	25.559	24.6787	24.7211	24.6926	24.936	24.0653
Q08AW0;A1A646;B1H1N8	Q08AW0;A1A646;B1H1N8	vat1																		1.73359	0.75336	0.243415	-0.948058	0.361827	0.341905	0.127474	0.0309519	0.976455	0.953454	0.344547	0.895854	17	17	11	49.9	49.9	32.9	44.87	0	271.74	21844000000	226	24.2937	27.188	22.9623	26.2131	28.2165	27.0458	25.2339
Q6DFF4;A0A1L8G5L4	Q6DFF4;A0A1L8G5L4	ints9	Integrator complex subunit 9 (Int9)	Integrator complex subunit 9																1.15373	0.89995	0.267243	0.405719	0.252015	0.541543	0.769779	0.827478	0.541685	0.545084	0.967155	0.811631	12	12	12	24.6	24.6	24.6	74.076	0	57.526	1299100000	66	22.6479	23.4813	22.5368	22.5999	22.5595	24.0862	25.518
A0A1L8FEH6;Q8QHI3	A0A1L8FEH6;Q8QHI3	arl3	ADP-ribosylation factor-like protein 3	Small GTPase superfamily, ARF type;Small GTPase superfamily, ARF/SAR type																1.42089	0.808898	0.252443	-0.926774	0.467013	0.283571	0.0424495	0.0131086	0.995093	0.72511	0.319955	0.935568	13	13	13	75.3	75.3	75.3	20.409	0	323.31	9939800000	127	24.0021	26.2794	22.9038	24.7788	26.8861	25.7261	24.5584
Q68EX4	Q68EX4	psmb7	Proteasome subunit beta type (EC 3.4.25.1)	Peptidase T1A, proteasome beta-subunit;Proteasome B-type subunit;Proteasome subunit beta 7;Proteasome, subunit alpha/beta																-0.221063	0.244966	0.861402	-0.104995	0.144238	0.80339	-0.0353475	0.0389999	0.987137	0.0653725	0.0729074	0.993371	12	8	8	50.2	31.8	31.8	30.066	0	323.31	12941000000	129	26.1355	25.4849	26.7183	26.4752	26.697	25.6519	25.6143
Q6AZF2;Q6P7H0;A0A1L8GBU3	Q6AZF2	fkbp1b	Peptidylprolyl isomerase (EC 5.2.1.8)	Peptidyl-prolyl cis-trans isomerase, FKBP-type																0.273461	0.0742138	0.908379	-0.334265	0.100623	0.721881	-0.0308313	0.00783474	0.996999	0.940546	0.386281	0.865438	10	10	9	84.3	84.3	84.3	11.869	0	323.31	11379000000	141	22.2335	26.2189	25.8825	26.0761	26.6343	25.7917	22.6996
A0A1L8FX27;Q9W6C5;B7ZQZ0;Q9W6C5-2	A0A1L8FX27;Q9W6C5;B7ZQZ0;Q9W6C5-2	pdcd6ip	Programmed cell death 6-interacting protein (Signal transduction protein Xp95)																	0.931675	0.309583	0.638136	-1.38635	0.487411	0.224782	-0.246009	0.0658382	0.930632	0.564896	0.203483	0.986379	59	59	59	63.4	63.4	63.4	96.197	0	323.31	73440000000	566	26.6371	28.9484	25.4348	28.5832	29.756	28.6878	25.5297
A0A1L8HXV2;A0A1L8HXY5	A0A1L8HXV2;A0A1L8HXY5	MTAP	S-methyl-5'-thioadenosine phosphorylase (EC 2.4.2.28) (5'-methylthioadenosine phosphorylase) (MTA phosphorylase) (MTAP) (MTAPase)	Methylthioadenosine phosphorylase (MTAP)																1.46483	0.685461	0.291293	-2.1071	0.788725	0.0988345	-0.424581	0.112042	0.884277	0.598748	0.198875	0.984325	22	22	8	77.9	77.9	20.4	30.596	0	323.31	45877000000	269	24.8952	28.243	25.3594	27.0046	29.0613	27.9473	25.8846
A0A1L8EUL0;A0A1L8EU73	A0A1L8EUL0																			0.679317	0.34152	0.652266	-0.944765	1.01751	0.150496	-0.0966878	0.0459181	0.971725	0.0246	0.0091875	0.997777	25	25	8	21.9	21.9	8.4	155.64	0	207.1	5169900000	97	23.1762	24.3233	23.045	24.8578	26.4147	24.1489	22.9021
A0A1L8HGL2;A9JS74	A0A1L8HGL2	ranbp2																		-0.229849	0.183767	0.874346	-0.183913	0.237118	0.683129	-0.0365596	0.0422917	0.985814	-0.0201421	0.0176897	0.995444	79	79	53	35.1	35.1	25	322.39	0	323.31	19165000000	416	26.8545	26.4642	26.1919	27.1745	27.6698	25.8216	25.796
Q32NM8;A0A1L8H5R0	Q32NM8;A0A1L8H5R0	u2af1		U2 auxiliary factor small subunit																1.56195	1.30021	0.117836	0.287099	0.176711	0.646174	0.745718	0.489532	0.679213	0.774573	0.445434	0.864991	10	10	2	51.4	51.4	18.8	28.276	0	73.922	5832100000	110	22.2637	25.0132	24.8038	23.7751	25.841	25.4998	25.2805
Q7ZYA6	Q7ZYA6	cdv3-a	Protein CDV3 homolog A	Protein CDV3																-1.11729	0.855105	0.285473	-0.832172	0.792136	0.20501	-0.51736	0.319227	0.775488	0.327013	0.404886	0.9615	13	9	1	72.5	60.4	8.8	26.505	0	130.57	3452700000	97	25.4203	23.9315	25.3199	25.0145	24.8228	24.0519	22.2035
A1L2V6	A1L2V6	tyms;ts	Ts protein	Thymidylate synthase																0.0410109	0.0110365	0.987105	-1.49973	0.67083	0.158232	-0.400581	0.131867	0.874508	0.150128	0.0514661	0.98663	21	21	21	74.8	74.8	74.8	35.163	0	323.31	19670000000	201	24.4407	26.719	25.6511	27.0519	27.7016	26.8091	22.7621
A0A1L8HZJ6;Q6IRR0;A0A1L8HPM5;Q6DJL0;Q6DJE3;A0A1L8EU55;A0A1L8EMS4;A0A1L8FT23;A0A1L8FZ33;A0A1L8GEG8;A0A1L8GKK0	A0A1L8HZJ6;Q6IRR0;A0A1L8HPM5;Q6DJL0	tox4-a	TOX high mobility group box family member 4-A																	0.329156	0.145971	0.870124	-0.130353	0.0729954	0.82895	0.514783	0.244019	0.804556	0.0157189	0.00781463	0.995752	7	7	7	15.8	15.8	15.8	63.678	0	21.721	957600000	63	22.3803	24.6308	22.3355	22.0796	21.7761	23.0491	24.7918
I7JI34	I7JI34	jpt1;hn1	HN1 protein	Microtubule-associated protein Jupiter																-0.575119	0.974281	0.471369	-0.523055	0.746194	0.310608	-0.281952	0.266792	0.837476	0.134238	0.180395	0.989368	7	7	7	86.5	86.5	86.5	14.731	0	323.31	8567600000	253	26.6291	25.5477	26.4287	26.8101	26.0716	25.5094	25.7893
A0A1L8GTQ4;A0A1L8GPS5	A0A1L8GTQ4	gdi2	Rab GDP dissociation inhibitor	GDP dissociation inhibitor;Rab GDI protein																1.23468	0.498585	0.4334	-1.42863	0.61197	0.178463	-0.0853119	0.0250936	0.984572	0.171573	0.0447052	0.987655	40	13	12	84.3	38.6	34.1	50.547	0	323.31	12937000000	150	22.3785	26.2108	24.918	25.6082	27.3041	26.5637	23.8291
A0A1L8FDS0;A2VD00;A0A1L8FIA3;Q6GPA3;Q4QR56;Q6PF66	A0A1L8FDS0;A2VD00;A0A1L8FIA3;Q6GPA3	EIF3A;EIF3S10	Eukaryotic translation initiation factor 3 subunit A (eIF3a) (Eukaryotic translation initiation factor 3 subunit 10) (eIF-3-theta)	Eukaryotic translation initiation factor 3 subunit A																-0.500148	0.214966	0.795343	-0.614931	0.281103	0.455598	0.0325799	0.018232	0.994644	-0.1541	0.0608393	0.988988	20	20	20	23.2	23.2	23.2	167.22	0	42.954	6630600000	58	24.4256	24.4083	25.1286	26.3887	26.1958	24.8438	22.3582
Q6DJM1	Q6DJM1	adk		Adenosine kinase																1.61533	0.747033	0.2527	-1.11594	0.482779	0.251128	-0.137201	0.0433961	0.96504	0.825565	0.339463	0.917313	17	17	17	47.9	47.9	47.9	40.366	0	263.8	20081000000	172	24.8249	27.2484	23.8893	24.4802	28.024	26.9242	24.5378
Q68F27;Q6DFG9;A0A1L8H4T0	Q68F27;Q6DFG9;A0A1L8H4T0	traf4		TNF receptor-associated factor 4;TNF receptor-associated factor TRAF																0.650248	0.539604	0.558368	0.816405	1.17027	0.162663	0.779661	1.66037	0.36285	0.689694	0.684165	0.80321	11	11	10	28.1	28.1	26.6	54.135	0	18.266	903860000	41	22.5273	23.5287	22.8973	22.7429	22.6339	23.29	25.0452
A0A1L8HDI8	A0A1L8HDI8	baz1b																		-1.17	0.937965	0.255788	0.418857	0.332453	0.487491	0.0533519	0.0438175	0.980849	0.606259	0.324185	0.956189	82	82	16	50.3	50.3	11.2	166.18	0	323.31	44736000000	618	27.9908	28.8577	27.5188	27.1851	25.4762	26.9046	27.9994
Q641I4	Q641I4	ogt;ogt-prov	Ogt-prov protein																	1.17853	1.09369	0.215776	0.731545	0.591802	0.277437	0.608565	0.494642	0.710057	0.691115	0.61814	0.821956	32	32	32	32.4	32.4	32.4	118.57	0	142.53	4570100000	129	22.609	24.9682	24.7213	24.2026	25.2556	25.3959	25.7294
Q98SP8;A0A1L8EKZ2	Q98SP8;A0A1L8EKZ2	epabp-a;epab	Embryonic polyadenylate-binding protein A (Embryonic poly(A)-binding protein A) (ePAB-A) (ePABP-A) (XePABP-A)	Polyadenylate binding protein, human types 1, 2, 3, 4																0.470535	0.170204	0.826451	-0.879696	0.458415	0.293696	-0.11068	0.0370237	0.974863	0.434523	0.167835	0.98092	29	29	6	48.2	48.2	11	70.703	0	160.26	11034000000	182	24.0275	25.8626	24.0774	26.3613	27.3846	25.2249	23.2514
A0A1L8F125	A0A1L8F125																			-1.07635	0.578914	0.40661	0.678838	0.818692	0.241267	0.888583	0.896502	0.467602	0.300493	0.138315	0.992992	81	40	40	63.6	38.9	38.9	142.61	0	323.31	70766000000	1347	30.4137	29.1946	30.7405	29.247	26.8052	29.1717	30.5696
A0A1L8F8L1	A0A1L8F8L1	vars		Valine-tRNA ligase																-0.160675	0.302728	0.876584	0.511126	1.48841	0.238472	0.391978	1.13799	0.708102	0.0680251	0.137123	0.986778	48	16	16	43	14.9	14.9	143.45	0	288.62	6265400000	151	25.0679	25.2881	25.4867	25.8182	25.3579	24.9064	25.6318
A0A1L8FIG2	A0A1L8FIG2	tpi1	Triosephosphate isomerase (EC 5.3.1.1)	Triosephosphate isomerase;Triosephosphate isomerase, bacterial/eukaryotic																-0.00527573	0.00425665	0.994389	-1.27451	0.945527	0.120611	-0.482582	0.332779	0.774674	0.173914	0.169673	0.989901	24	24	16	89.1	89.1	61.7	26.88	0	323.31	1499700000000	1231	33.4143	34.1081	32.8954	33.3687	33.5189	33.7056	32.5042
A0A1L8EKZ4;Q8AVQ3	A0A1L8EKZ4;Q8AVQ3	ywhab-b	14-3-3 protein beta/alpha-B	14-3-3 protein																1.43064	0.831953	0.245902	-1.25453	0.409204	0.277402	-0.104143	0.0349688	0.976602	0.467183	0.184964	0.973083	19	13	2	67.6	57.8	12.3	27.759	0	323.31	51260000000	274	25.2463	28.6533	26.4095	27.0784	29.1852	28.0578	27.0128
Q5U4L0	Q5U4L0																			0.456187	0.921503	0.564858	-0.742688	1.59881	0.142992	-0.222423	0.163796	0.886154	0.337722	0.533821	0.959965	21	21	7	71.6	71.6	22.8	35.282	0	323.31	163180000000	524	29.6628	30.4005	29.9348	30.1776	30.8461	30.3349	30.026
A0A1L8FXX4	A0A1L8FXX4	rreb1																		0.548122	0.446194	0.641887	0.733753	0.629107	0.266736	0.46521	0.455423	0.76693	1.19405	1.17915	0.401668	11	10	5	6	5.5	2.9	185.8	0	11.547	1040100000	24	22.5825	24.1946	22.9839	22.4524	22.7393	23.4245	24.5865
A0A1L8F028	A0A1L8F028	pygl	Alpha-1,4 glucan phosphorylase (EC 2.4.1.1)	Glycogen/starch/alpha-glucan phosphorylase;Glycosyl transferase, family 35																0.890045	0.213551	0.739866	-1.8865	0.639266	0.143406	-0.579468	0.161579	0.832765	0.243378	0.0681524	0.986158	55	55	2	56	56	1.2	97.872	0	323.31	39191000000	401	24.031	27.8314	25.2861	27.3272	29.0905	28.344	22.8763
A0A1L8HP68;Q7SZ98	A0A1L8HP68;Q7SZ98		Annexin	Annexin;Annexin A1																-0.840688	0.325918	0.637795	-1.71961	0.980064	0.0880935	-0.648128	0.255334	0.780489	-0.143077	0.0807559	0.983405	34	34	20	81.7	81.7	54.4	37.634	0	323.31	63240000000	356	27.78	28.948	28.2212	29.4162	29.2019	28.5532	24.6844
A0A1L8I3S6	A0A1L8I3S6	vcp		AAA ATPase, CDC48 family																1.63581	1.09164	0.146544	0.991748	0.581162	0.230668	0.816306	0.429066	0.695734	1.18194	0.632017	0.667603	82	12	12	84.6	16	16	82.628	0	323.31	13446000000	180	22.573	26.1352	25.3363	25.2658	26.616	26.327	26.3395
[truncated: 683 more rows]
[truncated: 73 more columns]
